# Supplementary material for: A revision of the Afrotropical spider genus Cambalida Simon, 1909 (Araneae, Corinnidae)
Source: Zookeys. 2012 Oct 30;(234):67–119. doi: 10.3897/zookeys.234.3417 (PMC3496914; doi:10.3897/zookeys.234.3417)
Supplement: XML Treatment for Cambalida [file zookeys.234.3417-treatment1.xml]

<!DOCTYPE tp:taxon-treatment
  PUBLIC "-//TaxonX//DTD Taxonomic Treatment Publishing DTD v0 20100105//EN" "tax-treatment-NSO.dtd">
<tp:taxon-treatment xmlns:tp="http://www.plazi.org/taxpub"><tp:treatment-meta><mixed-citation publication-type="journal"><person-group><name><surname>Haddad</surname><given-names>Charles Richard</given-names></name></person-group><article-title>A revision of the Afrotropical spider genus 
                    <italic>Cambalida</italic> Simon, 1909 (Araneae, Corinnidae)
                </article-title><source>Zookeys</source><day>30</day><month>10</month><year>2012</year><volume>2012</volume><issue>234</issue><fpage>67</fpage><lpage>119</lpage><pub-id pub-id-type="doi">10.3897/zookeys.234.3417</pub-id></mixed-citation></tp:treatment-meta><tp:nomenclature><label>Genus</label><tp:taxon-name>
                            <tp:taxon-name-part taxon-name-part-type="genus">Cambalida</tp:taxon-name-part>
                        <object-id xmlns:xlink="http://www.w3.org/1999/xlink" xlink:type="simple">http://species-id.net/wiki/Cambalida</object-id>
								</tp:taxon-name><tp:taxon-authority>Simon, 1909</tp:taxon-authority><tp:nomenclature-citation-list><tp:nomenclature-citation><tp:taxon-name>Cambalida insulana</tp:taxon-name><comment> Simon, 1909, by original designation. <italic><tp:taxon-name>Cambalida</tp:taxon-name></italic><xref ref-type="bibr" rid="B25">Simon 1909</xref>: 369; <xref ref-type="bibr" rid="B20">Reiskind 1969</xref>: 165; <xref ref-type="bibr" rid="B6">Dippenaar-Schoeman and Jocqué 1997</xref>: 128; <xref ref-type="bibr" rid="B1">Bosselaers and Jocqué 2000</xref>: 315. [Type species]</comment></tp:nomenclature-citation></tp:nomenclature-citation-list></tp:nomenclature><tp:treatment-sec sec-type="Diagnosis"><title>Diagnosis.</title><p><italic><tp:taxon-name>Cambalida</tp:taxon-name></italic> is most closely related to <italic><tp:taxon-name>Castianeira</tp:taxon-name></italic> but can be recognised by the relatively broader carapace (width approximately 0.75 carapace length, usually less than 0.70 in <italic><tp:taxon-name>Castianeira</tp:taxon-name></italic>), ALE that are usually considerably larger than the AME, and the posterior eyes that are larger than those of the anterior eye row. Males can further be distinguished from all other castianeirines by the presence of two or three rows of very distinct, longer thickened setae at the distal end of the dorsal surface of the palpal cymbium (<xref ref-type="fig" rid="F6">Figs 38, 39</xref>). These setae usually number between six and 10 and are sometimes accompanied by slightly shorter thickened setae to the sides of these rows. Other genera that possess thickened setae do not show such an arrangement and usually only have two or three thickened setae at the apex of the cymbium.</p></tp:treatment-sec><tp:treatment-sec sec-type="Description"><title>Description.</title><p>Small to medium sized spiders, 4.00–7.10mm in length; carapace yellow-brown to dark brown with black markings, sometimes nearly black (<xref ref-type="fig" rid="F1">Figs 1</xref><xref ref-type="fig" rid="F2">–8, 11</xref>); carapace surface very finely granulate, appearing wrinkled, with scattered plumose and straight setae (<xref ref-type="fig" rid="F2">Figs 8, 11</xref><xref ref-type="fig" rid="F3">, 14</xref>); several curved setae on clypeus, in eye region and posterior to PER, sometimes also along midline towards fovea (<xref ref-type="fig" rid="F3">Figs 15, 16</xref>); carapace oval, broadest at coxae II, eye region narrowed; carapace slightly elevated posterior to PER, highest at one-quarter its length, depressed slightly at fovea, declining gradually behind fovea; fovea distinct, narrow, quite long; posterior margin strongly concave (<xref ref-type="fig" rid="F2">Figs 8, 11</xref>). AER procurved, AME usually considerably smaller than ALE, rarely subequal in diameter; AME separated by approximately ½ their diameter, close to ALE (<xref ref-type="fig" rid="F3">Figs 15, 16</xref>); PER procurved (<xref ref-type="fig" rid="F2">Figs 8, 11</xref>), PME usually very slightly smaller than PLE, rarely subequal in diameter; PME closer to PLE than to each other; MOQ much wider posteriorly than anteriorly, length approximately equal to posterior width. Chilum single, triangular; anterior surfa<!--PageBreak-->ce of chelicerae with scattered long and short erect straight setae; shaggy seta absent; curved setae on cheliceral promargin finely plumose in females (<xref ref-type="fig" rid="F3">Fig. 17</xref>) and males (<xref ref-type="fig" rid="F3">Figs 18, 19</xref>); cheliceral promargin with three teeth, retromargin with two<!--PageBreak--> teeth (<xref ref-type="fig" rid="F3">Fig. 19</xref>); endites slightly convex laterally, with distinct serrula comprising short, slightly ventrally curved denticles (<xref ref-type="fig" rid="F3">Figs 20, 21</xref>) and dense maxillar hair tuft on mesal margins (<xref ref-type="fig" rid="F3">Fig. 20</xref>); labium hemispherical, nearly twice as broad as long. Pleural bars weakly sclerotised, isolated; sternum very slightly longer than broad, shield-shaped, slightly narrowed anteriorly; surface finely granulate, covered in short straight setae, with many long erect straight setae (<xref ref-type="fig" rid="F3">Fig. 22</xref>); precoxal triangles and intercoxal sclerites weakly sclerotised, intercoxal sclerites only present between coxae I and II, and II and III. Leg formula 4123 in both sexes; legs finely granulate, with short spines; all segments covered in short straight black setae, with scattered black and white plumose setae (<xref ref-type="fig" rid="F4">Figs 24</xref><xref ref-type="fig" rid="F5">–33</xref>), usually corresponding to markings; plumose setae sparse on tarsi; retrocoxal window on coxa I small; trochanters notched; femora usually with a single erect ventral seta proximally; patellae each with long fine distal dorsal seta (<xref ref-type="fig" rid="F4">Figs 24, 25</xref>); patellar indentation narrow, slightly broadened at proximal end (<xref ref-type="fig" rid="F4">Fig. 26</xref>); tibiae I and II with long do seta at ¾ tibia length, absent from tibiae III and IV; metatarsi III sometimes longer than metatarsi I and II, otherwise shorter than metatarsus I but longer than II; metatarsi scopulate distally (<xref ref-type="fig" rid="F5">Fig. 29</xref>), tarsi scopulate; tibiae, metatarsi and tarsi with several dorsal and lateral trichobothria with sunken distal plate (<xref ref-type="fig" rid="F4">Figs 28</xref><xref ref-type="fig" rid="F5">, 30</xref>), patellae, tibiae, metatarsi and tarsi also with several short erect setae dorsally, laterally and ventrally (<xref ref-type="fig" rid="F5">Fig. 31</xref>); tarsal organ 8-shaped, slightly elevated from integument, surface finely wrinkled, opening oval and towards one side (<xref ref-type="fig" rid="F5">Fig. 32</xref>); paired tarsal claws short, situated laterally, with dense claw tufts between them (<xref ref-type="fig" rid="F5">Fig. 33</xref>); metatarsi III and IV without terminal preening brush or comb; palpal claw very elongate, with several ventral teeth increasing in length distally (<xref ref-type="fig" rid="F5">Fig. 34</xref>). Abdomen oval, mottled grey in females, deep red with black markings in males, often with paler grey chevron markings (<xref ref-type="fig" rid="F2">Fig. 9</xref>), rarely with pale median stripe (<xref ref-type="fig" rid="F2">Fig. 7</xref>); three pairs of short fine straight setae on anterior margin above pedicel; dorsal scutum small and extending less than ½ abdomen length in females, covering entire dorsum in males; two pairs of distinct sclerotised dorsal sigilla present in females, absent in males (<xref ref-type="fig" rid="F2">Figs 9, 12</xref><xref ref-type="fig" rid="F6">, 35</xref>); dorsum covered in short straight black setae, with scattered black and white plumose setae corresponding to chevron markings, in live specimens appearing white, yellow-brown or grey (<xref ref-type="fig" rid="F1">Figs 1–4</xref><xref ref-type="fig" rid="F6">, 35</xref>); venter densely covered in plumose setae, with scattered short straight setae (<xref ref-type="fig" rid="F6">Fig. 36</xref>); venter of females with moderately sclerotised epigastric region, without post-epigastric sclerites and ventral sclerite, inframamillary sclerite present, distinct, densely covered in short setae (<xref ref-type="fig" rid="F2">Fig. 10</xref>); venter of males with strongly sclerotised epigastric region, post-epigastric sclerites, ventral sclerite and inframamillary sclerite, latter covered in dense short setae (<xref ref-type="fig" rid="F2">Fig. 13</xref>); female with two paired rows of tiny sclerites from epigastric furrow to spinnerets, outer row weakly sclerotised and indistinct. Spinnerets (observed here in <italic><tp:taxon-name>Cambalida dippenaarae</tp:taxon-name></italic> sp. n. and by <xref ref-type="bibr" rid="B2">Bosselaers and Jocqué [2002]</xref> in <italic><tp:taxon-name>Cambalida coriacea</tp:taxon-name></italic>): ALS of females with two major ampullate gland spigots, many piriform gland spigots and several small nubbins (<xref ref-type="fig" rid="F7">Fig. 44</xref>; <xref ref-type="bibr" rid="B2">Bosselaers and Jocqué 2002</xref>: fig. 9B); ALS of males with single major ampullate gland spigot, single large adjacent nubbin and many piriform gland spigots (<xref ref-type="fig" rid="F7">Fig. 47</xref>; <xref ref-type="bibr" rid="B2">Bosselaers and Jocqué 2002</xref>: fig. 9A); PMS of <!--PageBreak-->females with three large cylindrical gland spigots, one small minor ampullate gland spigot and several aciniform gland spigots (<xref ref-type="fig" rid="F7">Fig. 45</xref>; <xref ref-type="bibr" rid="B2">Bosselaers and Jocqué 2002</xref>: fig. 9D), female of <italic><tp:taxon-name>Cambalida dippenaarae</tp:taxon-name></italic> sp. n. also with a distinct tartipore; PMS of <italic><tp:taxon-name>Cambalida dippenaarae</tp:taxon-name></italic> sp. n. male with one large minor ampullate gland spigot, one tartipore and one nubbin, with several aciniform gland spigots (<xref ref-type="fig" rid="F7">Fig. 48</xref>); PMS of <italic><tp:taxon-name>Cambalida coriacea</tp:taxon-name></italic> male with only a single minor ampullate gland spigot and nubbin (<xref ref-type="bibr" rid="B2">Bosselaers and Jocqué 2002</xref>: fig. 9C); PLS of females with two large cylindrical gland spigots and several aciniform gland spigots (<xref ref-type="fig" rid="F7">Fig. 46</xref>; <xref ref-type="bibr" rid="B2">Bosselaers and Jocqué 2002</xref>: fig. 9F); PLS of <italic><tp:taxon-name>Cambalida dippenaarae</tp:taxon-name></italic> sp. n. male with several aciniform gland spigots and tiny nubbins (<xref ref-type="fig" rid="F7">Fig. 49</xref>), of <italic><tp:taxon-name>Cambalida coriacea</tp:taxon-name></italic> male with only a single aciniform gland spigot (<xref ref-type="bibr" rid="B2">Bosselaers and Jocqué 2002</xref>: fig. 9E). Female epigyne weakly sclerotized, with 6-shaped or curved epigynal ridges covering or leading to lateral copulatory openings (<xref ref-type="fig" rid="F6">Fig. 37</xref>); copulatory ducts directed obliquely or transversely before entering ST II along their lateral or posterior margin; ST II oval, round or subtriangular, usually connected broadly to kidney-shaped posterior ST I. Male palpal segments without apophyses; cymbium short and<!--PageBreak--> broad, with spines prolaterally and ventrally, covered dorsally with short straight and plumose setae; unique thickened setae arranged in two or three rows located distally on dorsal cymbium surface (<xref ref-type="fig" rid="F6">Figs 38, 39</xref>); embolus situated distally, with one complete coil, breadth of base and shape of coil variable (<xref ref-type="fig" rid="F6">Figs 40–43</xref><xref ref-type="fig" rid="F8">, 50–56</xref>).</p><fig id="F2" position="float" orientation="portrait"><label>Figures 5–13.</label><caption><p>Digital microscope photographs of <italic><tp:taxon-name>Cambalida fulvipes</tp:taxon-name></italic> (Simon, 1896)from South Africa <bold>(5, 6, 8–13)</bold> and <italic><tp:taxon-name>Cambalida lineata</tp:taxon-name></italic> sp. n. from Madagascar <bold>(7)</bold>: <bold>5, 7</bold> female, dorsal habitus <bold>6</bold> male, dorsal habitus <bold>8</bold> female carapace, dorsal view <bold>9</bold> female abdomen, dorsal view <bold>10</bold> same, ventral view <bold>11</bold> male carapace, dorsal view <bold>12</bold> male abdomen, dorsal view <bold>13</bold> same, ventral view. Scale bars = 1.0mm. Abbreviations: <bold>DS</bold> dorsal scutum <bold>ES  </bold>epigastric sclerite <bold>IS</bold> inframamillary sclerite <bold>PES</bold> post-epigastric sclerite <bold>SI</bold> sigilla <bold>VS</bold> ventral sclerite.</p></caption><graphic xmlns:xlink="http://www.w3.org/1999/xlink" xlink:href="ZooKeys-234-067-g002.jpg" position="float" orientation="portrait" xlink:type="simple"/></fig><fig id="F3" position="float" orientation="portrait"><label>Figures 14–22.</label><caption><p>Scanning electron microscope photographs of <italic><tp:taxon-name>Cambalida dippenaarae</tp:taxon-name></italic> sp. n.female <bold>(14, 15, 17, 20–22)</bold> and male <bold>(16, 18, 19)</bold>: <bold>14</bold> dorsal carapace setae <bold>15, 16</bold> eye region and clypeus, anterolateral view <bold>17, 18</bold> cheliceral promarginal bent setae, anterior view <bold>19</bold> chelicera, ventral view <bold>20</bold> mouthparts, ventral view <bold>21</bold> serrula <bold>22</bold> sternum.</p></caption><graphic xmlns:xlink="http://www.w3.org/1999/xlink" xlink:href="ZooKeys-234-067-g003.jpg" position="float" orientation="portrait" xlink:type="simple"/></fig><fig id="F4" position="float" orientation="portrait"><label>Figures 23–28.</label><caption><p>Scanning electron microscope photographs of <italic><tp:taxon-name>Cambalida dippenaarae</tp:taxon-name></italic> sp. n. female: <bold>23</bold>  distal end of femur IV, plumose and short straight setae <bold>24</bold> patella III and <bold>25</bold> patella IV, arrows indicating long distal setae <bold>26</bold> leg II, detail of lyriform organ at proximal end of patellar indentation <bold>27</bold> tibia IV, spine and plumose setae <bold>28</bold> tibia II, trichobothrium base.</p></caption><graphic xmlns:xlink="http://www.w3.org/1999/xlink" xlink:href="ZooKeys-234-067-g004.jpg" position="float" orientation="portrait" xlink:type="simple"/></fig><fig id="F5" position="float" orientation="portrait"><label>Figures 29–34.</label><caption><p>Scanning electron microscope photographs of <italic><tp:taxon-name>Cambalida dippenaarae</tp:taxon-name></italic> sp. n. female: <bold>29</bold> metatarsus IV, distal prolateral spine <bold>30</bold> tarsus IV, trichobothria <bold>31</bold> tarsus II, short erect setae <bold>32</bold> tarsus I, tarsal organ <bold>33</bold> same, claw tuft <bold>34</bold> palpal claw.</p></caption><graphic xmlns:xlink="http://www.w3.org/1999/xlink" xlink:href="ZooKeys-234-067-g005.jpg" position="float" orientation="portrait" xlink:type="simple"/></fig></tp:treatment-sec><tp:treatment-sec><!--Section generated to contain objects referenced in tp:taxon-treatment.--><fig id="F6" position="float" orientation="portrait"><label>Figures 35–43.</label><caption><p>Scanning electron microscope photographs of <italic><tp:taxon-name>Cambalida dippenaarae</tp:taxon-name></italic> sp. n. <bold>(35–39, 42)</bold>, <italic><tp:taxon-name>Cambalida compressa</tp:taxon-name></italic> sp. n. <bold>(40)</bold>, <italic><tp:taxon-name>Cambalida deminuta</tp:taxon-name></italic> (Simon, 1909) <bold>(41)</bold> and <italic><tp:taxon-name>Cambalida loricifera</tp:taxon-name></italic> (Simon, 1885) <bold>(43)</bold>: <bold>35</bold> female, dorsal abdominal surface <bold>36</bold> dorsal abdominal sigillum and detail of plumose setae <bold>37</bold> female epigyne <bold>38</bold> thickened setae at dorsal distal end of male palpal cymbium <bold>39</bold> detail of modified setae <bold>40–43</bold> male emboli.</p></caption><graphic xmlns:xlink="http://www.w3.org/1999/xlink" xlink:href="ZooKeys-234-067-g006.jpg" position="float" orientation="portrait" xlink:type="simple"/></fig><fig id="F1" position="float" orientation="portrait"><label>Figures 1–4.</label><caption><p>General habitus of <italic><tp:taxon-name>Cambalida dippenaarae</tp:taxon-name></italic> sp. n., indicating colour variations: <bold>1</bold> and <bold>2</bold> females and <bold>3</bold> male from Wildlives Game Farm, Zambia <bold>4</bold> male from Lesideng Research Camp, Botswana.</p></caption><graphic xmlns:xlink="http://www.w3.org/1999/xlink" xlink:href="ZooKeys-234-067-g001.jpg" position="float" orientation="portrait" xlink:type="simple"/></fig><fig id="F7" position="float" orientation="portrait"><label>Figures 44–49.</label><caption><p>Scanning electron microscope photographs of <italic><tp:taxon-name>Cambalida dippenaarae</tp:taxon-name></italic> sp. n.female <bold>(44–46)</bold> and male <bold>(47–49)</bold> spinneret morphology: <bold>44, 47</bold> anterior lateral spinneret <bold>45, 48</bold> posterior median spinneret <bold>46, 49</bold> posterior lateral spinneret. Abbreviations: <bold>Ac</bold> aciniform gland spigot(s) <bold>Cy</bold> cylindrical gland spigot(s) <bold>MAmp</bold> major ampullate gland spigot(s) <bold>mAmp</bold> minor ampullate gland spigot(s) <bold>n</bold> nubbin(s) <bold>Pi</bold> piriform gland spigot(s) <bold>ta</bold> tartipore.</p></caption><graphic xmlns:xlink="http://www.w3.org/1999/xlink" xlink:href="ZooKeys-234-067-g007.jpg" position="float" orientation="portrait" xlink:type="simple"/></fig><fig id="F8" position="float" orientation="portrait"><label>Figures 50–56.</label><caption><p>Digital microscope photographs of emboli of Afrotropical <italic><tp:taxon-name>Cambalida</tp:taxon-name></italic> species in ventral view: <bold>50</bold> <italic><tp:taxon-name>Cambalida compressa</tp:taxon-name></italic> sp. n. <bold>51</bold> <italic><tp:taxon-name>Cambalida coriacea</tp:taxon-name></italic> Simon, 1909 <bold>52</bold> <italic><tp:taxon-name>Cambalida deminuta</tp:taxon-name></italic> (Simon, 1909) <bold>53</bold> <italic><tp:taxon-name>Cambalida dippenaarae</tp:taxon-name></italic> sp. n. <bold>54</bold> <italic><tp:taxon-name>Cambalida fulvipes</tp:taxon-name></italic> (Simon, 1896) <bold>55</bold> <italic><tp:taxon-name>Cambalida griswoldi</tp:taxon-name></italic> sp. n. <bold>56</bold> <italic><tp:taxon-name>Cambalida loricifera</tp:taxon-name></italic> (Simon, 1885). Scale bars = 0.1mm.</p></caption><graphic xmlns:xlink="http://www.w3.org/1999/xlink" xlink:href="ZooKeys-234-067-g008.jpg" position="float" orientation="portrait" xlink:type="simple"/></fig></tp:treatment-sec><ref-list><ref id="B25"><mixed-citation xmlns:xlink="http://www.w3.org/1999/xlink" xlink:type="simple"><person-group><name name-style="western"><surname>Simon</surname><given-names>E</given-names></name></person-group> (<year>1909</year>)<article-title> Arachnides recueillis par L. Fea sur la côte occidentale d’Afrique. 2e partie.</article-title><source>Annali del Museo Civico di Storia Naturale di Genova </source><volume>44</volume>: <fpage>335</fpage>-<lpage>449</lpage>.</mixed-citation></ref><ref id="B20"><mixed-citation xmlns:xlink="http://www.w3.org/1999/xlink" xlink:type="simple"><person-group><name name-style="western"><surname>Reiskind</surname><given-names>J</given-names></name></person-group> (<year>1969</year>)<article-title> The spider subfamily Castianeirinae of North and Central America (Araneae, Clubionidae).</article-title><source>Bulletin of the Museum of Comparative Zoology </source><volume>138</volume>: <fpage>163</fpage>-<lpage>325</lpage>.</mixed-citation></ref><ref id="B6"><mixed-citation xmlns:xlink="http://www.w3.org/1999/xlink" xlink:type="simple"><person-group><name name-style="western"><surname>Dippenaar-Schoeman</surname><given-names>AS</given-names></name><name name-style="western"><surname>Jocqué</surname><given-names>R</given-names></name></person-group> (<year>1997</year>)<source> African spiders: an identification manual.Plant Protection Research Institute Handbook No. 9.</source><publisher-name>Agricultural Research Council</publisher-name>, <publisher-loc>Pretoria</publisher-loc>, <lpage>392</lpage> pp.</mixed-citation></ref><ref id="B1"><mixed-citation xmlns:xlink="http://www.w3.org/1999/xlink" xlink:type="simple"><person-group><name name-style="western"><surname>Bosselaers</surname><given-names>J</given-names></name><name name-style="western"><surname>Jocqué</surname><given-names>R</given-names></name></person-group> (<year>2000</year>)<article-title> Studies in Corinnidae: transfer of four genera and descriptions of the female of <italic>Lessertina mutica</italic> Lawrence 1942.</article-title><source>Tropical Zoology </source><volume>13</volume>: <fpage>305</fpage>-<lpage>325</lpage>.</mixed-citation></ref><ref id="B2"><mixed-citation xmlns:xlink="http://www.w3.org/1999/xlink" xlink:type="simple"><person-group><name name-style="western"><surname>Bosselaers</surname><given-names>J</given-names></name><name name-style="western"><surname>Jocqué</surname><given-names>R</given-names></name></person-group> (<year>2002</year>)<article-title> Studies in Corinnidae: cladistic analysis of 38 corinnid and lio- cranid genera, and transfer of Phrurolithinae.</article-title><source>Zoologica Scripta </source><volume>31</volume>: <fpage>241</fpage>-<lpage>270</lpage>. doi: <ext-link ext-link-type="uri" xlink:href="http://dx.doi.org/10.1046/j.1463-6409.2002.00080.x" xlink:type="simple">10.1046/j.1463-6409.2002.00080.x</ext-link></mixed-citation></ref></ref-list></tp:taxon-treatment>
