# Supplementary material for: A revision of the Afrotropical spider genus Cambalida Simon, 1909 (Araneae, Corinnidae)
Source: Zookeys. 2012 Oct 30;(234):67–119. doi: 10.3897/zookeys.234.3417 (PMC3496914; doi:10.3897/zookeys.234.3417)
Supplement: XML Treatment for Cambalida coriacea [file zookeys.234.3417-treatment3.xml]

<!DOCTYPE tp:taxon-treatment
  PUBLIC "-//TaxonX//DTD Taxonomic Treatment Publishing DTD v0 20100105//EN" "tax-treatment-NSO.dtd">
<tp:taxon-treatment xmlns:tp="http://www.plazi.org/taxpub"><tp:treatment-meta><mixed-citation publication-type="journal"><person-group><name><surname>Haddad</surname><given-names>Charles Richard</given-names></name></person-group><article-title>A revision of the Afrotropical spider genus 
                    <italic>Cambalida</italic> Simon, 1909 (Araneae, Corinnidae)
                </article-title><source>Zookeys</source><day>30</day><month>10</month><year>2012</year><volume>2012</volume><issue>234</issue><fpage>67</fpage><lpage>119</lpage><pub-id pub-id-type="doi">10.3897/zookeys.234.3417</pub-id></mixed-citation></tp:treatment-meta><tp:nomenclature><tp:taxon-name>
                            <tp:taxon-name-part taxon-name-part-type="genus">Cambalida</tp:taxon-name-part>
                            <tp:taxon-name-part taxon-name-part-type="species">coriacea</tp:taxon-name-part>
                        <object-id xmlns:xlink="http://www.w3.org/1999/xlink" xlink:type="simple">http://species-id.net/wiki/Cambalida_coriacea</object-id>
								</tp:taxon-name><tp:taxon-authority>Simon, 1909</tp:taxon-authority><xref ref-type="fig" rid="F8">Figures 51</xref><xref ref-type="fig" rid="F10">, 61–64</xref><tp:nomenclature-citation-list><tp:nomenclature-citation><tp:taxon-name>Cambalida coriacea</tp:taxon-name><comment><xref ref-type="bibr" rid="B25">Simon 1909</xref>: 370; <xref ref-type="bibr" rid="B1">Bosselaers and Jocqué 2000</xref>: 315, figs 3D, 4A–H; <xref ref-type="bibr" rid="B2">Bosselaers and Jocqué 2002</xref>: 244, figs 9A–F.</comment></tp:nomenclature-citation></tp:nomenclature-citation-list></tp:nomenclature><tp:treatment-sec sec-type="Type material"><title>Type material.</title><p><bold>Holotype female.</bold> SIERRA LEONE: Free Town [<named-content xmlns:xlink="http://www.w3.org/1999/xlink" content-type="dwc:verbatimCoordinates" xlink:type="simple">08°29'N, 13°14'W</named-content>], MNHN 24399 (examined).</p></tp:treatment-sec><tp:treatment-sec sec-type="Other material examined"><title>Other material examined.</title><p>CAMEROON: Chabal Mbabo, SW Slope, <named-content xmlns:xlink="http://www.w3.org/1999/xlink" content-type="dwc:verbatimCoordinates" xlink:type="simple">07°25'N, 12°49'E</named-content>, 1200m a.s.l., leg. Bosmans &amp; Van Stalle, 8.IV.1983 (gallery forest, litter), 1♀ (MRAC 162248); Same locality, 1250m a.s.l., leg. Bosmans &amp; Van Stalle, 7–13.IV.1983 (gallery forest, pitfalls), 3♂ (MRAC 162198); Same locality, 1400m a.s.l., leg. Bosmans &amp; Van Stalle, 11.IV.1983 (gallery forest, litter), 1imm. 2♂ (MRAC 162202); Same locality, 1600m a.s.l., leg. Bosmans &amp; Van Stalle, 10.IV.1983 (transition gallery forest to grassland, sweep-net), 1♂ (MRAC 162204); Same locality, 1600m a.s.l., leg. Bosmans &amp; Van Stalle, 7–13.IV.1983 (gallery forest, pitfalls), 1♂ (MRAC 162213); Faro Game Reserve, <named-content xmlns:xlink="http://www.w3.org/1999/xlink" content-type="dwc:verbatimCoordinates" xlink:type="simple">08°24'N, 12°49'E</named-content>, leg., R. Jocqué, K. Loosveldt, L. Baert &amp; M. Alderweireldt, 27.IV.2007 (mature gallery forest, sieving), 1♂ (MRAC 221324); Matute, Tiko Plantation [<named-content xmlns:xlink="http://www.w3.org/1999/xlink" content-type="dwc:verbatimCoordinates" xlink:type="simple">04°04'N, 09°21'E</named-content>], leg. B. Malkin, 24.IV–6.V.1949, 1♀ (CAS, CASENT 9033096); Mbam mountain area, near Koutoupi, W slope, <named-content xmlns:xlink="http://www.w3.org/1999/xlink" content-type="dwc:verbatimCoordinates" xlink:type="simple">05°54'N, 10°44'E</named-content>, 1500m a.s.l., leg. Bosmans &amp; Van Stalle, 30.III.1983 (gallery forest), 1♀ (MRAC 162196); Same locality, 1950m a.s.l., leg. Bosmans &amp; Van Stalle, 30.III–3.IV.1983 (grassland), 1imm. 1♀ (MRAC 162197); Same locality, 1580m a.s.l., leg. Bosmans &amp; Van Stalle, 30.III.1983 (transition gallery forest to grassland), 1♀ (MRAC 162242); Same locality, 1580m a.s.l., leg. Bosmans &amp; Van Stalle, 30.III.1983 (transition gallery forest to grassland, pitfalls), 1♂ (MRAC 162201); Same locality, 1100m a.s.l., leg. Bosmans &amp; Van Stalle, 31.III.1983 (forest, litter), 1♂ (MRAC 162209). D.R. CONGO: <italic>North Kivu</italic>: Parc National Albert, sector Tshiaberimu, Riv. Talya Nord afl. Semliki, <named-content xmlns:xlink="http://www.w3.org/1999/xlink" content-type="dwc:verbatimCoordinates" xlink:type="simple">01°13'N, 30°32'E</named-content>, 2340m a.s.l., leg. P. Vanschuytbroeck &amp; H. Synave, 26.III.1954 (Berlese), 1♂ (MRAC 216076), 1♂ (MRAC 216101). <italic>Tshopo</italic>: Kisangani, forêt de Masako, <named-content xmlns:xlink="http://www.w3.org/1999/xlink" content-type="dwc:verbatimCoordinates" xlink:type="simple">00°35'N, 25°11'E</named-content>, leg. J.-L. Juakaly, 17.XII.2002 (young fallow, pitfall), 2♂ (MRAC 214425); Same locality, leg. J.-L. Juakaly, 11.III.2003 (secondary<!--PageBreak--> forest of 40 years old, pitfall), 1♂ (MRAC 214426); Same locality, leg. J.-L. Juakaly, 2.VII.2002 (old fallow, pitfall), 1imm. 2♂ (MRAC 214427); Same locality, leg. J.-L. Juakaly, 24.IX.2002 (young secondary forest, pitfall), 1♂ (MRAC 214580); Kisangani, University campus, <named-content xmlns:xlink="http://www.w3.org/1999/xlink" content-type="dwc:verbatimCoordinates" xlink:type="simple">00°31'N, 25°11'E</named-content>, leg. R. Jocqué, 13.XII.2007 (garden, by hand), 1♂ (MRAC 222506). GABON: Woleu-Ntem, Assok-Ngum, <named-content xmlns:xlink="http://www.w3.org/1999/xlink" content-type="dwc:verbatimCoordinates" xlink:type="simple">01°45'N, 11°39'E</named-content>, leg. A. Pauly, 24.II.1986 (coupe forestière, piège eau), 2♂ (MRAC 172865). GHANA: Kakum Forest, <named-content xmlns:xlink="http://www.w3.org/1999/xlink" content-type="dwc:verbatimCoordinates" xlink:type="simple">05°20'N, 01°23'W</named-content>, 159m a.s.l., leg. R. Jocqué, D. de Bakker &amp; L. Baert, 16.XI.2005 (sieving litter, secondary forest), 1♂ (MRAC 217222). GUINÉE: Forêt classée de Ziama, <named-content xmlns:xlink="http://www.w3.org/1999/xlink" content-type="dwc:verbatimCoordinates" xlink:type="simple">08°24'N, 09°17'W</named-content>, leg. D. Flomo, 21.I.1999 (rain forest,  pitfalls), 1♂ (MRAC 218217); Same data, 17.II.2000, 1♂ (MRAC 218219); Same data, 26.IV.1999, 1♀ (MRAC 217955); Same data, 30.VI.1999, 1♂ (MRAC 218220); Same data, 4.II.2000, 1♂ (MRAC 218221); Same data, 15.II.1999, 2♂ (MRAC 218222). IVORY COAST: Abengourou, Forêt classée de Bossematié, <named-content xmlns:xlink="http://www.w3.org/1999/xlink" content-type="dwc:verbatimCoordinates" xlink:type="simple">06°37'N, 03°27'W</named-content>, leg. M. Mühlenberg, 12.III.1993 (rain forest), 1♂ (MRAC 177079); Appouesso, Forêt classée de la Bossematié, <named-content xmlns:xlink="http://www.w3.org/1999/xlink" content-type="dwc:verbatimCoordinates" xlink:type="simple">06°35'N, 03°28'W</named-content>, leg. R. Jocqué &amp; N. Séabé, 30.XI.1994 (rain forest), 1♂ (MRAC 202965); Same locality, leg. R. Jocqué, 1.XII.1994 (modified Malaise trap), 1♂ (MRAC 200938); Same locality, leg. R. Jocqué &amp; Tanoh, 12.III.1995 (forest, pitfall), 1♀ (MRAC 204297); Same data, 26.III.1995, 1♀ (MRAC 204288); Same data, 9.IV.1995, 1♂ (MRAC 204284); Same data, 23.IV.1995, 1♂ (MRAC 204302); Same data, 7.V.1995, 1♂ (MRAC 204283); Same <!--PageBreak-->data, 20.V.1995, 1♀ (MRAC 204299), 1♀ (MRAC 204301), 1♂ (MRAC 204303), 1♂ 1♀ (MRAC 204304); Same data, 4.VI.1995, 1♂ (MRAC 204282), 1♀ (MRAC 204300), 1♂ (MRAC 204291); Same data, 18.VI.1995, 1♂ (MRAC 204295), 1♂ (MRAC 204298); Same data, 2.VII.1995, 2♂ 1♀ (MRAC 204285); Same data, 5.XI.1995, 1♂ (MRAC 204296), 1♂ (MRAC 204294); Same data, 19.II.1997, 1♀ (MRAC 205389); Bouaflé, <named-content xmlns:xlink="http://www.w3.org/1999/xlink" content-type="dwc:verbatimCoordinates" xlink:type="simple">06°59'N, 05°45'W</named-content>, leg. J. Everts, 12.I.1981 (pitfalls), 1♂ 5♀ (MRAC 174000); Bouaké, F.-Foro, <named-content xmlns:xlink="http://www.w3.org/1999/xlink" content-type="dwc:verbatimCoordinates" xlink:type="simple">07°41'N, 05°02'W</named-content>, leg. G. Couturier, 5–7.VIII.1974 (piège coloré), 1♀ (MRAC 216372); Guiglo [<named-content xmlns:xlink="http://www.w3.org/1999/xlink" content-type="dwc:verbatimCoordinates" xlink:type="simple">06°32'N, 07°29'W</named-content>], leg. Verheyen &amp; Thys van den Audenaerde, 5.VIII.1966, 1♀ (MRAC 131446); Mankono,  Ranch de la Marahoué, <named-content xmlns:xlink="http://www.w3.org/1999/xlink" content-type="dwc:verbatimCoordinates" xlink:type="simple">08°27'N, 06°52'W</named-content>, leg. J. Everts, I.1980 (riverine forest), 1♂ (MRAC 172274); Same data, II.1980, 1♂ (MRAC 172249); Same data, III.1980, 8♂ 1♀ (MRAC 172252); Same data, III.1980, 1♂ (MRAC 172261); Touba [<named-content xmlns:xlink="http://www.w3.org/1999/xlink" content-type="dwc:verbatimCoordinates" xlink:type="simple">08°16'N, 07°41'W</named-content>], leg. A. Russell-Smith, VII–X.1994, 3♀ (PCRS). LIBERIA: Bong  Range Forest, <named-content xmlns:xlink="http://www.w3.org/1999/xlink" content-type="dwc:verbatimCoordinates" xlink:type="simple">06°49'N, 10°17'W</named-content>, leg. D. Flomo, 30.V.2005 (pitfalls in rain forest), 1♀ (MRAC 217132). NIGERIA: Lagos State, Iseri [Isheri, <named-content xmlns:xlink="http://www.w3.org/1999/xlink" content-type="dwc:verbatimCoordinates" xlink:type="simple">06°38'N, 03°23'E</named-content>], leg. B. Malkin, 9–10.IV.1949, 1♀ (CAS, CASENT 9033092). UGANDA: Rubaga, <named-content xmlns:xlink="http://www.w3.org/1999/xlink" content-type="dwc:verbatimCoordinates" xlink:type="simple">00°18'N, 32°33'E</named-content>, leg. D. Penney, VI.1994 (pitfall traps in compound), 1♂ (MRAC 219541).</p></tp:treatment-sec><tp:treatment-sec sec-type="Diagnosis"><title>Diagnosis.</title><p>Females can be recognised by the relatively long entrance ducts that are initially directed anterolaterally before looping posteriorly, medially and then anteriorly before entering triangular ST II (<xref ref-type="fig" rid="F10">Figs 61, 62</xref>). Males have an embolus with a triangular basal section, and distal section of the coil narrow and tapering to a sharp point (<xref ref-type="fig" rid="F8">Figs 51</xref><xref ref-type="fig" rid="F10">, 63, 64</xref>).</p></tp:treatment-sec><tp:treatment-sec sec-type="Female"><title>Female</title><p><bold>(Matute, CASENT 9033096).</bold> Measurements: CL 2.04, CW 1.53, AL 2.50, AW 1.80, TL 4.60 (4.50–5.68), FL 0.20, SL 0.94, SW 0.91, AME–AME 0.06, AME–ALE 0.02, ALE–ALE 0.29, PME–PME 0.10, PME–PLE 0.04, PLE–PLE 0.44, PERW 0.65, MOQAW 0.28, MOQPW 0.39, MOQL 0.38.</p><p>Length of leg segments (sequence from femur to tarsus, and total): I 1.53 + 0.62 + 1.24 + 1.22 + 0.80 = 5.41; II 1.43 + 0.60 + 1.06 + 1.11 + 0.73 = 4.93; III 1.25 + 0.57 + 0.95 + 1.20 + 0.65 = 4.62; IV 1.83 + 0.67 + 1.60 + 1.90 + 0.77 = 6.77.</p><p>Carapace deep orange-brown, clypeus yellow, eye region darker; mottled black striae radiating from fovea towards palps and leg coxae; surface finely granulate, sparsely covered in white plumose setae. All eyes with black rings; AER procurved, ALE much larger than AME; AME separated by distance slightly more than ½ their diameter, AME separated from ALE by distance slightly more than ⅛ AME diameter; clypeus height slightly larger than 1¼ AME diameter; PER procurved, PME slightly larger than PLE; PME separated by distance equal to <sup>3</sup>∕<sub>5</sub> their diameter, PME separated from PLE by distance equal to ¼ PME diameter; CW:PERW = 2.35:1. Chelicerae pale orange-brown, with black mottling on anterior surface; three teeth on promargin, median tooth largest, distal tooth smallest, situated closest to median tooth; two teeth on retromargin, separated by their basal width, distal tooth slightly smaller than proximal tooth, closer to fang base than promarginal teeth; endites yellow with faint black mottling, cream prolaterally; labium yellow-brown, cream distally; sternum pale orange-brown with black mottling. Legs finely granulate; femora I–IV brown, yellow<!--PageBreak--> proximally and distally, with paired yellow stripes dorsally in distal half; patellae I–IV yellow, with faint mottled brown prolateral spot, retrolateral end fringed with brown, marking extending around patellar indentation; tibiae, metatarsi and tarsi I and II yellow, with sparse brown mottling; tibiae III yellow with ventral brown band in distal third; tibiae IV yellow with broad brown median band and paired yellow stripes dorsally; metatarsi and tarsi III and IV yellow with faint brown mottling. Leg spination: femora: I pl 1 do 3, II pl 1 do 3, III pl 2 do 3 rl 1, IV pl 1 do 3 rl 1; patellae with do 1 long distal seta; tibiae: I plv 1 rlv 1, II rlv 1, III pl 2 rl 2 plv 1 vt 2, IV pl 2 rl 2 plv 2 vt 2; metatarsi: I plv 2 rlv 2, II plv 2 rlv 2, III pl 2 rl 2 plv 2 rlv 2 vt 3, IV pl 3 rl 3 plv 2 rlv 2 vt 3. Palp with femora and patellae yellow, tibiae and tarsi yellow-orange, all with black mottling. Palpal spination: femora do 2, patellae pl 1 do 2, tibiae pl 1 do 1 plv 1, tarsi pl 1 plv 3 rlv 1. Abdomen mottled dark grey, with darker median stripe and orange dorsal scutum extending ¼ abdomen length; small white spot of dense plumose setae just above spinnerets; venter creamy-grey, darker towards spinnerets, epigastric sclerite and inframamillary sclerite orange-brown. Epigyne with lateral copulatory openings situated narrow curved epigynal ridges (<xref ref-type="fig" rid="F10">Fig. 61</xref>); copulatory ducts initially directed anterolaterally, looping posteriorly and then transversely medially, bending sharply before entering subtriangular ST II posterolaterally; ST II joined broadly to kidney-shaped posterior ST I (<xref ref-type="fig" rid="F10">Fig. 62</xref>).</p></tp:treatment-sec><tp:treatment-sec sec-type="Male"><title>Male</title><p><bold>(Ibadan, BMNH).</bold> Measurements: CL 2.50, CW 1.84, AL 2.80, AW 1.65, TL 5.15 (4.90–5.40), FL 0.21, SL 1.10, SW 1.03, AME–AME 0.06, AME–ALE 0.02, ALE–ALE 0.32, PME–PME 0.11, PME–PLE 0.04, PLE–PLE 0.51, PERW 0.75, MOQAW 0.33, MOQPW 0.46, MOQL 0.45.</p><p>Length of leg segments (sequence from femur to tarsus, and total): I 2.00 + 0.75 + 1.78 + 1.85 + 1.22 = 7.60; II 1.78 + 0.73 + 1.40 + 1.57 + 1.00 = 6.48; III 1.67 + 0.70 + 1.25 + 1.65 + 0.82 = 6.09; IV 2.38 + 0.80 + 2.12 + 2.70 + 1.05 = 9.05.</p><p>Carapace bright orange-brown, clypeus bright yellow with black mottling medially, eye region with dense black mottling; black striae radiating from fovea towards palps and leg coxae; surface finely granulate, sparsely covered in white plumose setae. All eyes with black rings; AER procurved, ALE much larger than AME; AME separated by distance approximately <sup>2</sup>∕<sub>5</sub> their diameter, AME separated from ALE by ⅛ AME diameter; clypeus height equal to 1<sup>2</sup>∕<sub>5</sub> AME diameter; PER procurved, PME and PLE equal in diameter; PME separated by distance equal to <sup>3</sup>∕<sub>5</sub> their diameter, PME separated from PLE by distance slightly more than <sup>1</sup>∕<sub>5</sub> PME diameter; CW:PERW = 2.45:1. Chelicerae bright yellow-orange with black mottling on anterior surface, except distally; three teeth on promargin, median tooth largest, distal tooth slightly smaller than proximal tooth, distal tooth situated closest to median tooth; two slightly separated subequal teeth on retromargin, closer to fang base than promarginal teeth; endites yellow with black mottling, cream prolaterally; labium yellow-orange proximally, cream distally; sternum bright orange with black mottling. Legs finely granulate; legs I–III creamy-yellow, IV bright yellow, femora slightly darker, all with faint black mottling laterally. Leg spination: femora: I pl 1 do 3, II pl 1 do 3, III pl 2 do 3 rl 1, IV pl 2 do 3 rl 1; patellae with do 1 long distal seta; tibiae: I plv 1 rlv 1, II rlv 2, III pl 2 do 1 rl 2 <!--PageBreak-->plv 2 rlv 2 vt 2, IV pl 2 do 1 rl 2 plv 2 rlv 1 vt 2; metatarsi: I plv 2 rlv 2, II plv 2 rlv 2, III pl 3 rl 3 plv 2 rlv 2 vt 3, IV pl 3 rl 3 plv 2 rlv 2 vt 3. Palpal spination: femora pl 1 do 2, patellae pl 1 spine do 2 short setae, tibiae pl 1 plv 1, tarsi pl 2 plv 2. Abdomen with dark orange-brown dorsal scutum with dense black mottling, extending ⅞ abdomen length, with small white spot of dense plumose setae just above spinnerets; posterior end of dorsum and sides of abdomen pale grey; venter pale grey, epigastric sclerite, post-epigastric sclerites and ventral sclerite orange-brown, inframamillary sclerite pale yellow-brown. Palps creamy-yellow, tarsi yellow, with faint black mottling; embolus forming a narrow coil, with a triangular basal section and distal section of the coil tapering to a sharp point (<xref ref-type="fig" rid="F8">Figs 51</xref><xref ref-type="fig" rid="F10">, 63, 64</xref>).</p></tp:treatment-sec><tp:treatment-sec sec-type="Distribution"><title>Distribution.</title><p>Widespread in central and western Africa (<xref ref-type="fig" rid="F11">Fig. 65</xref>).</p></tp:treatment-sec><tp:treatment-sec sec-type="Biology"><title>Biology.</title><p>This species has been collected from a variety of tropical forest types, mainly by pitfall trapping, litter sifting and by hand.</p></tp:treatment-sec><tp:treatment-sec><!--Section generated to contain objects referenced in tp:taxon-treatment.--><fig id="F8" position="float" orientation="portrait"><label>Figures 50–56.</label><caption><p>Digital microscope photographs of emboli of Afrotropical <italic><tp:taxon-name>Cambalida</tp:taxon-name></italic> species in ventral view: <bold>50</bold> <italic><tp:taxon-name>Cambalida compressa</tp:taxon-name></italic> sp. n. <bold>51</bold> <italic><tp:taxon-name>Cambalida coriacea</tp:taxon-name></italic> Simon, 1909 <bold>52</bold> <italic><tp:taxon-name>Cambalida deminuta</tp:taxon-name></italic> (Simon, 1909) <bold>53</bold> <italic><tp:taxon-name>Cambalida dippenaarae</tp:taxon-name></italic> sp. n. <bold>54</bold> <italic><tp:taxon-name>Cambalida fulvipes</tp:taxon-name></italic> (Simon, 1896) <bold>55</bold> <italic><tp:taxon-name>Cambalida griswoldi</tp:taxon-name></italic> sp. n. <bold>56</bold> <italic><tp:taxon-name>Cambalida loricifera</tp:taxon-name></italic> (Simon, 1885). Scale bars = 0.1mm.</p></caption><graphic xmlns:xlink="http://www.w3.org/1999/xlink" xlink:href="ZooKeys-234-067-g008.jpg" position="float" orientation="portrait" xlink:type="simple"/></fig><fig id="F10" position="float" orientation="portrait"><label>Figures 61–64.</label><caption><p>Genitalic morphology of <italic><tp:taxon-name>Cambalida coriacea</tp:taxon-name></italic> Simon, 1909: <bold>61</bold> female epigyne, ventral view <bold>62</bold> same, dorsal view <bold>63</bold> male palp, ventral view <bold>64</bold> same, retrolateral view. Scale bars = 0.25mm.</p></caption><graphic xmlns:xlink="http://www.w3.org/1999/xlink" xlink:href="ZooKeys-234-067-g010.jpg" position="float" orientation="portrait" xlink:type="simple"/></fig><fig id="F11" position="float" orientation="portrait"><label>Figure 65.</label><caption><p>Distribution of <italic><tp:taxon-name>Cambalida compressa</tp:taxon-name></italic> sp. n. (open circles) and <italic><tp:taxon-name>Cambalida coriacea</tp:taxon-name></italic> Simon, 1909 (stars) in the Afrotropical Region.</p></caption><graphic xmlns:xlink="http://www.w3.org/1999/xlink" xlink:href="ZooKeys-234-067-g011.jpg" position="float" orientation="portrait" xlink:type="simple"/></fig></tp:treatment-sec><ref-list><ref id="B25"><mixed-citation xmlns:xlink="http://www.w3.org/1999/xlink" xlink:type="simple"><person-group><name name-style="western"><surname>Simon</surname><given-names>E</given-names></name></person-group> (<year>1909</year>)<article-title> Arachnides recueillis par L. Fea sur la côte occidentale d’Afrique. 2e partie.</article-title><source>Annali del Museo Civico di Storia Naturale di Genova </source><volume>44</volume>: <fpage>335</fpage>-<lpage>449</lpage>.</mixed-citation></ref><ref id="B1"><mixed-citation xmlns:xlink="http://www.w3.org/1999/xlink" xlink:type="simple"><person-group><name name-style="western"><surname>Bosselaers</surname><given-names>J</given-names></name><name name-style="western"><surname>Jocqué</surname><given-names>R</given-names></name></person-group> (<year>2000</year>)<article-title> Studies in Corinnidae: transfer of four genera and descriptions of the female of <italic>Lessertina mutica</italic> Lawrence 1942.</article-title><source>Tropical Zoology </source><volume>13</volume>: <fpage>305</fpage>-<lpage>325</lpage>.</mixed-citation></ref><ref id="B2"><mixed-citation xmlns:xlink="http://www.w3.org/1999/xlink" xlink:type="simple"><person-group><name name-style="western"><surname>Bosselaers</surname><given-names>J</given-names></name><name name-style="western"><surname>Jocqué</surname><given-names>R</given-names></name></person-group> (<year>2002</year>)<article-title> Studies in Corinnidae: cladistic analysis of 38 corinnid and lio- cranid genera, and transfer of Phrurolithinae.</article-title><source>Zoologica Scripta </source><volume>31</volume>: <fpage>241</fpage>-<lpage>270</lpage>. doi: <ext-link ext-link-type="uri" xlink:href="http://dx.doi.org/10.1046/j.1463-6409.2002.00080.x" xlink:type="simple">10.1046/j.1463-6409.2002.00080.x</ext-link></mixed-citation></ref></ref-list></tp:taxon-treatment>
