# Supplementary material for: A revision of the Afrotropical spider genus Cambalida Simon, 1909 (Araneae, Corinnidae)
Source: Zookeys. 2012 Oct 30;(234):67–119. doi: 10.3897/zookeys.234.3417 (PMC3496914; doi:10.3897/zookeys.234.3417)
Supplement: XML Treatment for Cambalida deminuta [file zookeys.234.3417-treatment4.xml]

<!DOCTYPE tp:taxon-treatment
  PUBLIC "-//TaxonX//DTD Taxonomic Treatment Publishing DTD v0 20100105//EN" "tax-treatment-NSO.dtd">
<tp:taxon-treatment xmlns:tp="http://www.plazi.org/taxpub"><tp:treatment-meta><mixed-citation publication-type="journal"><person-group><name><surname>Haddad</surname><given-names>Charles Richard</given-names></name></person-group><article-title>A revision of the Afrotropical spider genus 
                    <italic>Cambalida</italic> Simon, 1909 (Araneae, Corinnidae)
                </article-title><source>Zookeys</source><day>30</day><month>10</month><year>2012</year><volume>2012</volume><issue>234</issue><fpage>67</fpage><lpage>119</lpage><pub-id pub-id-type="doi">10.3897/zookeys.234.3417</pub-id></mixed-citation></tp:treatment-meta><tp:nomenclature><tp:taxon-name>
                            <tp:taxon-name-part taxon-name-part-type="genus">Cambalida</tp:taxon-name-part>
                            <tp:taxon-name-part taxon-name-part-type="species">deminuta</tp:taxon-name-part>
                        <object-id xmlns:xlink="http://www.w3.org/1999/xlink" xlink:type="simple">http://species-id.net/wiki/Cambalida_deminuta</object-id>
								</tp:taxon-name><tp:taxon-authority>(Simon, 1909)</tp:taxon-authority><xref ref-type="fig" rid="F6">Figs 41</xref><xref ref-type="fig" rid="F8">, 52</xref><xref ref-type="fig" rid="F12">, 66–69</xref><tp:nomenclature-citation-list><tp:nomenclature-citation><tp:taxon-name>Castianeira deminuta</tp:taxon-name><comment> Simon, 1909: 367 comb. n.</comment></tp:nomenclature-citation></tp:nomenclature-citation-list></tp:nomenclature><tp:treatment-sec sec-type="Type material"><title>Type material.</title><p><bold>Male lectotype and male paralectotype, here designated</bold>, together with 1 male <italic><tp:taxon-name>Cambalida fulvipes</tp:taxon-name></italic> (Simon, 1896). D.R. CONGO: Fernand Vaz, deposited in MNHN 4109 (examined).</p></tp:treatment-sec><tp:treatment-sec sec-type="Other material examined"><title>Other material examined.</title><p>ANGOLA: Chimporo [<named-content xmlns:xlink="http://www.w3.org/1999/xlink" content-type="dwc:verbatimCoordinates" xlink:type="simple">17°20'S, 17°17'E</named-content>], 1♂ (MNHG); Vila Luso [Luene, <named-content xmlns:xlink="http://www.w3.org/1999/xlink" content-type="dwc:verbatimCoordinates" xlink:type="simple">11°46'S, 19°55'E</named-content>], leg. B. Malkin, 24–25.XI.1949, 1♂ (CAS, CASENT 9033128). CAMEROON: Muyuka [<named-content xmlns:xlink="http://www.w3.org/1999/xlink" content-type="dwc:verbatimCoordinates" xlink:type="simple">04°17'N, 09°24'E</named-content>], leg. B. Malkin, 24–29.VI.1949, 1♀, together with 1♂ <italic><tp:taxon-name>Cambalida fulvipes</tp:taxon-name></italic> (Simon, 1896) (CAS, CASENT 9033116). CENTRAL AFRICAN REPUBLIC: Bambari, <named-content xmlns:xlink="http://www.w3.org/1999/xlink" content-type="dwc:verbatimCoordinates" xlink:type="simple">04°15'N, 21°54'E</named-content>, leg. G. Pierrard, II.1969, 1♂ (MRAC 136621). D.R. CONGO: <italic>Bas-Congo</italic>: Mayombe, Luki Forest Reserve, <named-content xmlns:xlink="http://www.w3.org/1999/xlink" content-type="dwc:verbatimCoordinates" xlink:type="simple">05°37'S, 13°05'E</named-content>, leg. W. Hubau, 18–19.IX.2007 (caught by hand, along trail near guest house), 1♀ (MRAC 222143). <italic>Kivu</italic>: Butembo, <named-content xmlns:xlink="http://www.w3.org/1999/xlink" content-type="dwc:verbatimCoordinates" xlink:type="simple">00°07'N, 29°17'E</named-content>, leg. M. Lejeune, VI.1971, 1♀ (MRAC 140877); Butembo, Vallée Musosa [<named-content xmlns:xlink="http://www.w3.org/1999/xlink" content-type="dwc:verbatimCoordinates" xlink:type="simple">00°17'N, 29°45'E</named-content>], 1745m a.s.l., leg. M. Lejeune, IV.1968, 1♀ (MRAC 134048); Lubero, grotte Ribue Lya Mikako [<named-content xmlns:xlink="http://www.w3.org/1999/xlink" content-type="dwc:verbatimCoordinates" xlink:type="simple">00°09'S, 29°13'E</named-content>], 1500m a.s.l., leg. J. Celis &amp; M. Lejeune, 27.XII.1966, 1♀ (MRAC 131337). <italic>Tshopo</italic>: Kisangani, Forêt de Masako, <named-content xmlns:xlink="http://www.w3.org/1999/xlink" content-type="dwc:verbatimCoordinates" xlink:type="simple">00°35'N, 25°11'E</named-content>, leg. J. Juakaly, 12.VII.2001 (old Hevea plantation), 1♀ (MRAC 212037); Same data, 18.VII.2001, 1♀ (MRAC 211823); Same data, 20.VII.2001, 1♀ (MRAC 211833); Same locality, leg. J.-L. Juakaly, 6.I.2003 (night catch, young fallow), 1♀ (MRAC 214691), 1♀ (MRAC 214700); Same locality, leg. J.-L. Juakaly, 2.VII.2002 (pitfalls, young fallow), 1♂ (MRAC 214346), 1♂ (MRAC 214421), 2♂ (MRAC 214423); Same data, 17.XII.2002, 1♀ (MRAC 214422), 2♂ (MRAC 214424); Same data, 24.IX.2002, 2♂ (MRAC 214577), 2♂ (MRAC<!--PageBreak--> 214578), 1♀ (MRAC 214579); Same locality, leg. J.-L. Juakaly, 11.III.2002 (pitfalls, young secondary forest), 1♂ (MRAC 214428), 1♀ (MRAC 214429); Same data, 5.VII.2001, 1♀ (MRAC 212083); Same locality, leg. J. Juakaly, 4.VII.2001 (young fallow), 1♀ (MRAC 211916); Same data, 11.VII.2001, 1♀ (MRAC 212069), 1♂ (MRAC 212094); Same data, 12.VII.2001, 1♂ 2♀ (MRAC 212053); Same data, 18.VII.2001, 2♀ (MRAC 211850); Same data, 20.VII.2001, 2♀ (MRAC 211826), 1♂ (MRAC 211827); Same data, 25.VII.2001, 1♂ 3♀ (MRAC 211803), 1♀ (MRAC 211815); Same data, 26.VII.2001, 1imm. 4♂ 1♀ (MRAC 211788); Same data, 27.VII.2001, 1♀ (MRAC 211841). GABON: Province Estuaire, Pointe Ngombe, Ekwata, 16km 240° WSW Libreville, 5m a.s.l., <named-content xmlns:xlink="http://www.w3.org/1999/xlink" content-type="dwc:verbatimCoordinates" xlink:type="simple">00°19'27"N, 09°18'43"E</named-content>, leg. B.L. Fisher, 27.III.2000 (littoral rainforest, sifted litter), 1♀ (CAS BLF #2294). GUINÉE: F.C. de Ziama, <named-content xmlns:xlink="http://www.w3.org/1999/xlink" content-type="dwc:verbatimCoordinates" xlink:type="simple">08°24'N, 09°17'W</named-content>, leg. D. Flomo, 18.III.2000 (pitfalls, rain <!--PageBreak-->forest), 1♀ (MRAC 217954); Same data, 13.IV.1999, 1♀ (MRAC 217953); Same data, 26.IV.1999, 1♀ (MRAC 217956); Same data, 4.VI.1999, 1♀ (MRAC 217957). IVORY COAST: Appouesso, F.C. Bossematié, <named-content xmlns:xlink="http://www.w3.org/1999/xlink" content-type="dwc:verbatimCoordinates" xlink:type="simple">06°35'N, 03°28'W</named-content>, leg. R. Jocqué, 21.XI.1994 (rain forest, grappe 10, near fallen tree), 1♀ (MRAC 201096); Same locality, leg. R. Jocqué &amp; Tanoh, 4.VI.1995 (pitfalls, forest), 1♂ (MRAC 204289); Same data, 18.VI.1995, 1♀ (MRAC 204286); Same data, 2.VII.1995, 1♀ (MRAC 204287); Same data, 30.VII.1995, 1♀ (MRAC 204293); Same locality, Route no. 1, <named-content xmlns:xlink="http://www.w3.org/1999/xlink" content-type="dwc:verbatimCoordinates" xlink:type="simple">06°35'N, 03°28'W</named-content>, leg. R. Jocqué &amp; L. Baert, 19.II.1997 (rain forest, by night, layon 19), 1♀ (MRAC 205436); Bouaké, F.-Foro, <named-content xmlns:xlink="http://www.w3.org/1999/xlink" content-type="dwc:verbatimCoordinates" xlink:type="simple">07°41'N, 05°02'W</named-content>, leg. G. Couturier, 12–14.VIII.1974 (piège coloré), 1♂ (MRAC 216487); Same data, 19–21.VIII.1974, 1♂ (MRAC 216409); Mankono, Ranch de la Marahoué, <named-content xmlns:xlink="http://www.w3.org/1999/xlink" content-type="dwc:verbatimCoordinates" xlink:type="simple">08°27'N, 06°52'W</named-content>, leg. J. Everts, III.1980 (riverine forest), 1♂ (MRAC 172259). LIBERIA: Bong Range Forest, <named-content xmlns:xlink="http://www.w3.org/1999/xlink" content-type="dwc:verbatimCoordinates" xlink:type="simple">06°49'N, 10°17'W</named-content>, leg. D. Flomo, 8.IV.2005 (pitfalls in rain forest), 1♀ (MRAC 216650). RWANDA: Parc National Akagera, Lake Ihema, pêcherie, <named-content xmlns:xlink="http://www.w3.org/1999/xlink" content-type="dwc:verbatimCoordinates" xlink:type="simple">01°55'S, 30°45'E</named-content>, leg. Jocqué, Nsengimana &amp; Michiels, 14.XI–8.XII.1985, 1♀ (MRAC 164699); Same locality, 6km S of Lake Ihema, leg. Jocqué, Nsengimana &amp; Michiels, 30.XI–7.XII.1985 (Berlèse), 1♀ (MRAC 164807). TOGO: Bassari, <named-content xmlns:xlink="http://www.w3.org/1999/xlink" content-type="dwc:verbatimCoordinates" xlink:type="simple">09°15'N, 00°47'W</named-content>, leg. P. Douben, V–VII.1984 (pitfalls), 1♂ (MRAC 173983). UGANDA: Kanyawara, <named-content xmlns:xlink="http://www.w3.org/1999/xlink" content-type="dwc:verbatimCoordinates" xlink:type="simple">00°34'N, 30°21'E</named-content>, 1600m a.s.l., V. &amp; B. Roth, 30.X.1992, 1♂, together with 3 imm. <italic><tp:taxon-name>Castianeira</tp:taxon-name></italic> sp. (CAS, CASENT 9033287).<!--PageBreak--></p></tp:treatment-sec><tp:treatment-sec sec-type="Remarks"><title>Remarks.</title><p>The lectotype is the larger of the two <italic><tp:taxon-name>Cambalida deminuta</tp:taxon-name></italic> males in the type series. Fernand Vaz is a river in the D.R. Congo and no specific locality is mentioned in the original description or on the label accompanying the types.</p></tp:treatment-sec><tp:treatment-sec sec-type="Diagnosis"><title>Diagnosis.</title><p>Females can be recognised by the broad spermathecae, small coiled lateral copulatory openings, and short entrance ducts of the female epigyne (<xref ref-type="fig" rid="F12">Fig. 66</xref>). Males have a characteristically very short and narrow spiralling embolus (<xref ref-type="fig" rid="F6">Figs 41</xref><xref ref-type="fig" rid="F12">, 68</xref>).</p></tp:treatment-sec><tp:treatment-sec sec-type="Female"><title>Female</title><p><bold>(Mayuka, CASENT 9033116).</bold> Measurements: CL 2.05, CW 1.50, AL 2.55, AW 1.71, TL 4.53 (4.25–5.90), FL 0.13, SL 0.96, SW 0.90, AME–AME 0.06, AME–ALE 0.02, ALE–ALE 0.30, PME–PME 0.11, PME–PLE 0.06, PLE–PLE 0.49, PERW 0.70, MOQAW 0.27, MOQPW 0.40, MOQL 0.38.</p><p>Length of leg segments (sequence from femur to tarsus, and total): I 1.52 + 0.63 + 1.30 + 1.25 + 0.90 = 5.60; II 1.40 + 0.60 + 1.09 + 1.13 + 0.78 = 5.00; III 1.28 + 0.57 + 0.95 + 1.19 + 0.61 = 4.60; IV 1.75 + 0.63 + 1.48 + 1.78 + 0.80 = 6.44.</p><p>Carapace deep orange-brown, clypeus yellow-brown laterally, eye region slightly darker; black striae radiating from fovea towards palps and leg coxae; surface finely wrinkled, covered in white plumose setae. All eyes with black rings; AER procurved, ALE larger than AME; AME separated by distance slightly larger than ½ their diameter, AME separated from ALE by distance slightly less than ¼ AME diameter; clypeus height slightly less than 1⅓ AME diameter; PER procurved, PME very slightly smaller than PLE; PME separated by distance slightly less than ¾ their diameter, PME separated from PLE by distance slightly larger than ⅓ PME diameter; CW:PERW = 2.14:1. Chelicerae yellow-orange with black mottling on anterior surface, yellow along prolateral distal margin; three teeth on promargin, median tooth largest, proximal tooth smallest, distal tooth closer to median tooth than proximal tooth; two closely separated subequal teeth on retromargin, closer to fang base than promarginal teeth; endites yellow with black mottling, cream prolaterally; labium pale orange-brown with faint black mottling, cream distally; sternum orange with brown mottling, except at setal bases, giving speckled appearance. Legs finely granulate; femora I–IV dark brown, with paler dorsal line and pale retrolateral patch, extending to distal end ventrally; all femora yellow at distal end, also proximally on femora III and IV; patellae I–IV yellow with black mottling laterally; tibiae, metatarsi and tarsi I–III yellow with faint lateral black mottling; tibiae IV brown, yellow proximally and distally, with faint paired dorsal lines; metatarsi IV brown, yellow proximally and distally; tarsi IV yellow. Leg spination: femora: I pl 1 do 3, II do 3, III pl 1 do 3 rl 1, IV pl 1 do 3 rl 1; patellae with do 1 long distal seta; tibiae: I plv 1 rlv 1, II rlv 1, III pl 2 rl 2 plv 2 vt 2, IV pl 2 rl 2 plv 2 vt 2; metatarsi: I plv 2 rlv 2, II plv 2 rlv 2, III pl 2 rl 2 plv 1 rlv 1 vt 3, IV pl 3–4 rl 3 plv 2 rlv 1 vt 3. Palpal spination: femora do 2, patellae pl 1 do 1, tibiae pl 1 do 1 plv 1, tarsi pl 1 plv 3 rlv 1. Abdomen mottled dark grey dorsally; dorsal scutum orange-brown with black mottling, extending ¼ abdomen length; venter mottled pale grey, epigastric sclerite orange-brown, inframamillary sclerite yellow-brown. Epigyne with tiny lateral copulatory openings situated within small comma-shaped epigynal ridges (<xref ref-type="fig" rid="F12">Fig. 66</xref>); copulatory ducts short and very narrow, <!--PageBreak-->curving obliquely, entering ST II posterolaterally; ST II large and oval, joined broadly to compact, broad, kidney-shaped posterior ST I (<xref ref-type="fig" rid="F12">Fig. 67</xref>).</p></tp:treatment-sec><tp:treatment-sec sec-type="Male"><title>Male</title><p><bold>(lectotype, Fernand Vaz, MNHN 4109).</bold> Measurements: CL 2.34, CW 1.68, AL 2.55, AW 1.55, TL 4.95 (TL 4.00–5.45), FL 0.23, SL 1.10, SW 1.03, AME–AME 0.09, AME–ALE 0.02, ALE–ALE 0.35, PME–PME 0.14, PME–PLE 0.07, PLE–PLE 0.50, PERW 0.77, MOQAW 0.34, MOQPW 0.47, MOQL 0.46.</p><p>Length of leg segments (sequence from femur to tarsus, and total): I 1.80 + 0.70 + 1.65 + 1.60 + 1.05 = 6.80; II 1.60 + 0.63 + 1.36 + 1.35 + 0.85 = 5.79; III 1.35 + 0.70 + 1.02 + 1.00 + 0.73 = 4.80; IV 2.20 + 0.75 + 1.95 + 2.35 + 1.00 = 8.25.</p><p>Carapace deep orange-brown with black mottling, clypeus slightly paler, eye region black; black striae radiating from fovea towards palps and leg coxae; surface finely wrinkled, densely covered in white plumose setae. All eyes with black rings; AER procurved, ALE much larger than AME; AME separated by distance slightly less than ⅔ their diameter, AME separated from ALE by distance slightly less than <sup>1</sup>∕<sub>5</sub> AME diameter; clypeus height slightly less than 1⅓ AME diameter; PER procurved, PLE slightly larger than PME; PME separated by distance equal to ¾ their diameter, PME separated from PLE by distance slightly less than <sup>2</sup>∕<sub>5</sub> PME diameter; CW:PERW = 2.18:1. Chelicerae orange-brown with faint black mottling on anterior surface, yellow-orange along prolateral distal margin; three teeth on promargin, median tooth largest, proximal and distal tooth smaller, subequal in size; distal tooth situated closest to median tooth; two slightly separated subequal teeth on retromargin, closer to fang base than promarginal teeth; endites yellow-brown, cream prolaterally; labium pale orange-brown proximally, cream distally; sternum pale orange-brown with black mottling. Legs finely granulate; femora I brown, yellow at distal end; femora II–IV brown in distal half, yellow-brown proximally and dorsally at distal end; patellae I–IV yellow with black mottling laterally, fused to faint black ring at distal end; tibiae I–III yellow dorsally and ventrally with faint black mottling laterally; tibiae IV brown, yellow at distal end; metatarsi I–IV yellow with faint black mottling in distal half; tarsi I–IV yellow. Leg spination: femora: I pl 1 do 3, II pl 1 do 3, III pl 2 do 3 rl 1, IV pl 2 do 3 rl 1; patellae with do 1 long distal seta; tibiae: I plv 1 rlv 1, II rlv 1, III pl 2 do 1 rl 2 plv 2 vt 2, IV pl 2 do 1 rl 2 plv 2 vt 2; metatarsi: I plv 2 rlv 2, II plv 2 rlv 2, III pl 2 rl 2 plv 1 rlv 1 vt 3, IV pl 3 rl 3 plv 2 rlv 2 vt 3. Palpal spination: femora pl 1 do 2, patellae pl 1, tibiae pl 1 plv 1, tarsi pl 1 plv 2. Abdomen with red-brown dorsal scutum with dense black mottling, nearly covering entire dorsum, with small white spot of dense plumose setae just above spinnerets; sides of abdomen mottled dark grey; venter mottled pale grey, epigastric sclerite, post-epigastric sclerites and ventral sclerite red-brown, inframamillary sclerite yellow-brown. Palps yellow-brown with faint black mottling; embolus very short, with one and a quarter narrow coils, tip directed distally (<xref ref-type="fig" rid="F8">Figs 52</xref><xref ref-type="fig" rid="F12">, 68, 69</xref>).</p></tp:treatment-sec><tp:treatment-sec sec-type="Distribution"><title>Distribution.</title><p>Widespread in central and western Africa (<xref ref-type="fig" rid="F16">Fig. 79</xref>).</p></tp:treatment-sec><tp:treatment-sec sec-type="Biology"><title>Biology.</title><p>This species has been collected from a variety of tropical forest types, mainly by pitfall trapping, litter sifting and by hand.<!--PageBreak--></p></tp:treatment-sec><tp:treatment-sec><!--Section generated to contain objects referenced in tp:taxon-treatment.--><fig id="F6" position="float" orientation="portrait"><label>Figures 35–43.</label><caption><p>Scanning electron microscope photographs of <italic><tp:taxon-name>Cambalida dippenaarae</tp:taxon-name></italic> sp. n. <bold>(35–39, 42)</bold>, <italic><tp:taxon-name>Cambalida compressa</tp:taxon-name></italic> sp. n. <bold>(40)</bold>, <italic><tp:taxon-name>Cambalida deminuta</tp:taxon-name></italic> (Simon, 1909) <bold>(41)</bold> and <italic><tp:taxon-name>Cambalida loricifera</tp:taxon-name></italic> (Simon, 1885) <bold>(43)</bold>: <bold>35</bold> female, dorsal abdominal surface <bold>36</bold> dorsal abdominal sigillum and detail of plumose setae <bold>37</bold> female epigyne <bold>38</bold> thickened setae at dorsal distal end of male palpal cymbium <bold>39</bold> detail of modified setae <bold>40–43</bold> male emboli.</p></caption><graphic xmlns:xlink="http://www.w3.org/1999/xlink" xlink:href="ZooKeys-234-067-g006.jpg" position="float" orientation="portrait" xlink:type="simple"/></fig><fig id="F8" position="float" orientation="portrait"><label>Figures 50–56.</label><caption><p>Digital microscope photographs of emboli of Afrotropical <italic><tp:taxon-name>Cambalida</tp:taxon-name></italic> species in ventral view: <bold>50</bold> <italic><tp:taxon-name>Cambalida compressa</tp:taxon-name></italic> sp. n. <bold>51</bold> <italic><tp:taxon-name>Cambalida coriacea</tp:taxon-name></italic> Simon, 1909 <bold>52</bold> <italic><tp:taxon-name>Cambalida deminuta</tp:taxon-name></italic> (Simon, 1909) <bold>53</bold> <italic><tp:taxon-name>Cambalida dippenaarae</tp:taxon-name></italic> sp. n. <bold>54</bold> <italic><tp:taxon-name>Cambalida fulvipes</tp:taxon-name></italic> (Simon, 1896) <bold>55</bold> <italic><tp:taxon-name>Cambalida griswoldi</tp:taxon-name></italic> sp. n. <bold>56</bold> <italic><tp:taxon-name>Cambalida loricifera</tp:taxon-name></italic> (Simon, 1885). Scale bars = 0.1mm.</p></caption><graphic xmlns:xlink="http://www.w3.org/1999/xlink" xlink:href="ZooKeys-234-067-g008.jpg" position="float" orientation="portrait" xlink:type="simple"/></fig><fig id="F12" position="float" orientation="portrait"><label>Figures 66–69.</label><caption><p>Genitalic morphology of <italic><tp:taxon-name>Cambalida deminuta</tp:taxon-name></italic> (Simon, 1909): <bold>66</bold> female epigyne, ventral view <bold>67</bold> same, dorsal view <bold>68</bold> male palp, ventral view <bold>69</bold> same, retrolateral view. Scale bars = 0.25mm. </p></caption><graphic xmlns:xlink="http://www.w3.org/1999/xlink" xlink:href="ZooKeys-234-067-g012.jpg" position="float" orientation="portrait" xlink:type="simple"/></fig><fig id="F16" position="float" orientation="portrait"><label>Figure 79.</label><caption><p>Distribution of <italic><tp:taxon-name>Cambalida deminuta</tp:taxon-name></italic> (Simon, 1909) (circles), <italic><tp:taxon-name>Cambalida dippenaarae</tp:taxon-name></italic> sp. n. (triangles) and <italic><tp:taxon-name>Cambalida fagei</tp:taxon-name></italic> (Caporiacco, 1939) (star) in the Afrotropical Region.</p></caption><graphic xmlns:xlink="http://www.w3.org/1999/xlink" xlink:href="ZooKeys-234-067-g016.jpg" position="float" orientation="portrait" xlink:type="simple"/></fig></tp:treatment-sec></tp:taxon-treatment>
