# Supplementary material for: A revision of the Afrotropical spider genus Cambalida Simon, 1909 (Araneae, Corinnidae)
Source: Zookeys. 2012 Oct 30;(234):67–119. doi: 10.3897/zookeys.234.3417 (PMC3496914; doi:10.3897/zookeys.234.3417)
Supplement: XML Treatment for Cambalida dippenaarae [file zookeys.234.3417-treatment5.xml]

<!DOCTYPE tp:taxon-treatment
  PUBLIC "-//TaxonX//DTD Taxonomic Treatment Publishing DTD v0 20100105//EN" "tax-treatment-NSO.dtd">
<tp:taxon-treatment xmlns:tp="http://www.plazi.org/taxpub"><tp:treatment-meta><mixed-citation publication-type="journal"><person-group><name><surname>Haddad</surname><given-names>Charles Richard</given-names></name></person-group><article-title>A revision of the Afrotropical spider genus 
                    <italic>Cambalida</italic> Simon, 1909 (Araneae, Corinnidae)
                </article-title><source>Zookeys</source><day>30</day><month>10</month><year>2012</year><volume>2012</volume><issue>234</issue><fpage>67</fpage><lpage>119</lpage><pub-id pub-id-type="doi">10.3897/zookeys.234.3417</pub-id></mixed-citation></tp:treatment-meta><tp:nomenclature><tp:taxon-name>
                            <tp:taxon-name-part taxon-name-part-type="genus">Cambalida</tp:taxon-name-part>
                            <tp:taxon-name-part taxon-name-part-type="species">dippenaarae</tp:taxon-name-part>
                        <object-id xmlns:xlink="http://www.w3.org/1999/xlink" xlink:type="simple">urn:lsid:zoobank.org:act:D1093D7A-46A6-403E-ACE4-09E66565DAFD</object-id>
								<object-id xmlns:xlink="http://www.w3.org/1999/xlink" xlink:type="simple">http://species-id.net/wiki/Cambalida_dippenaarae</object-id>
								</tp:taxon-name><tp:taxon-status xmlns:xlink="http://www.w3.org/1999/xlink" xlink:type="simple">sp. n.</tp:taxon-status><xref ref-type="fig" rid="F1">Figures 1–4</xref><xref ref-type="fig" rid="F3">, 14</xref><xref ref-type="fig" rid="F4"/><xref ref-type="fig" rid="F5"/><xref ref-type="fig" rid="F6">–39, 42</xref><xref ref-type="fig" rid="F7">, 44–49</xref><xref ref-type="fig" rid="F8">, 53</xref><xref ref-type="fig" rid="F13">, 70–73</xref></tp:nomenclature><tp:treatment-sec sec-type="Type material"><title>Type material.</title><p><bold>Holotype male, together with one paratype male.</bold> ZAMBIA: Livingstone, Quarry near Livingstone Airport, <named-content xmlns:xlink="http://www.w3.org/1999/xlink" content-type="dwc:verbatimCoordinates" xlink:type="simple">17°47.998'S, 25°46.588'E</named-content>, leg. C. Haddad &amp; J. Parau, 1.XII.2006 (leaf litter) (NCA 2007/625).</p></tp:treatment-sec><tp:treatment-sec sec-type="Paratypes"><title>Paratypes.</title><p>SOUTH AFRICA:<italic>Eastern Cape Province</italic>:Kei Mouth, <named-content xmlns:xlink="http://www.w3.org/1999/xlink" content-type="dwc:verbatimCoordinates" xlink:type="simple">32°41.206'S, 28°22.497'E</named-content>, leg. C. Haddad, 8.XII.2005 (leaf litter, coastal forest), 1♂ 2♀ (NCA 2006/1290). <italic>Free State Province</italic>: Bloemfontein, Free State National Botanical Gardens, <named-content xmlns:xlink="http://www.w3.org/1999/xlink" content-type="dwc:verbatimCoordinates" xlink:type="simple">29°03'S, 26°13'E</named-content>, leg. C. Haddad, 3.I.2011 (sifting leaf litter), 1♀ (NMBA 16157); Same locality, <named-content xmlns:xlink="http://www.w3.org/1999/xlink" content-type="dwc:verbatimCoordinates" xlink:type="simple">29°02'S, 26°12'E</named-content>, leg. V. Butler, 25.XI.2009 (<italic><tp:taxon-name>Cussonia paniculata</tp:taxon-name></italic> leaf litter), 1♂ (NMBA 15727); Same data, 18.IX.2009, 2♀ (NMBA 15666); Same locality, <named-content xmlns:xlink="http://www.w3.org/1999/xlink" content-type="dwc:verbatimCoordinates" xlink:type="simple">29°08'S, 26°10'E</named-content>, leg. L. Lotz, XI.2006 (pitfall traps, next to ridge under tree), 1♂ (NMBA 10941); Brandfort district, Florisbad Research Station, <named-content xmlns:xlink="http://www.w3.org/1999/xlink" content-type="dwc:verbatimCoordinates" xlink:type="simple">28°46'S, 26°05'E</named-content>, 1250m a.s.l., leg. L.N. Lotz, 1–15.II.1988 (pitfall traps), 1♀ (NMBA 3829). <italic>KwaZulu-Natal Province</italic>: Ndumo Game Reserve, Crocodile farm, <named-content xmlns:xlink="http://www.w3.org/1999/xlink" content-type="dwc:verbatimCoordinates" xlink:type="simple">26°54.426'S, 32°19.185'E</named-content>, leg. C. Haddad, 17.I.2006 (on ground surface), 1♂ 2♀ (NCA 2006/423); Same locality, Environmental Centre, <named-content xmlns:xlink="http://www.w3.org/1999/xlink" content-type="dwc:verbatimCoordinates" xlink:type="simple">26°54.955'S, 32°18.376'E</named-content>, leg. C. Haddad &amp; V. Swart, 6.XII.2009 (base of grass tussocks, broadleaf woodland), 1♀ (TMSA 23628); Tembe Elephant Park, Sparse woodland, <named-content xmlns:xlink="http://www.w3.org/1999/xlink" content-type="dwc:verbatimCoordinates" xlink:type="simple">26°57'S, 32°23'E</named-content>, leg. C. Haddad, 6.I.2002 (searching, leaf litter), 1♀ (NCA 2007/3543); Same locality, <named-content xmlns:xlink="http://www.w3.org/1999/xlink" content-type="dwc:verbatimCoordinates" xlink:type="simple">27°01'S, 32°24'E</named-content>, leg. C. Haddad, 5.I.2002 (leaf litter, deep sand forest), 5♀ (NCA 2002/378); Umziki Pan, near Hluhluwe [<named-content xmlns:xlink="http://www.w3.org/1999/xlink" content-type="dwc:verbatimCoordinates" xlink:type="simple">28°02'S, 32°19'E</named-content>], leg. P. Reavell, 12.II.1990 (at night on tree trunk), 1♀ (NMSA). <italic>North-West Province</italic>: Marikana, Buffelspoort, <named-content xmlns:xlink="http://www.w3.org/1999/xlink" content-type="dwc:verbatimCoordinates" xlink:type="simple">25°45'S, 27°29'E</named-content>, leg. A.S. Honiball, 30.XI.2006, 1♂ 1♀ (NCA 2007/1155); Vryburg district, Weltevrede Farm, <named-content xmlns:xlink="http://www.w3.org/1999/xlink" content-type="dwc:verbatimCoordinates" xlink:type="simple">27°24.976'S, 24°29.906'E</named-content>, leg. R. Lyle, R. Fourie, D. du Plessis &amp; J. Adendorff, 8–12.I.2008 (garden, active collecting), 1♂ 2♀ (NCA 2009/3676). ZAMBIA: Wildlives Game Farm, near Choma, open savanna, <named-content xmlns:xlink="http://www.w3.org/1999/xlink" content-type="dwc:verbatimCoordinates" xlink:type="simple">16°58.974'S, 26°38.974'E</named-content>, leg. C. Haddad, 4.XII.2006 (leaf litter), 3♂ 7♀ (NCA 2007/552); Same locality, Nabuyani River, <named-content xmlns:xlink="http://www.w3.org/1999/xlink" content-type="dwc:verbatimCoordinates" xlink:type="simple">16°59.615'S, 26°38.093'E</named-content>, leg. C. Haddad, 3.XII.2006 (leaf litter), 7♂ 16♀ (NCA 2007/1126).</p><p><bold>Other material examined.</bold> BOTSWANA: Okavango Delta, near Shakawe, Lesideng Research Camp, <named-content xmlns:xlink="http://www.w3.org/1999/xlink" content-type="dwc:verbatimCoordinates" xlink:type="simple">18°25.822'S, 21°53.771'E</named-content>, leg. C. Haddad, 25.XI.2006 (leaf litter), 1imm. 5♂ (NCA 2007/937); Same locality, leg. C. Haddad, 26–29.XI.2006 (night collecting), 1♂ 2♀ (NCA 2007/974); Same locality, leg. C. Haddad, 26.XI–11.XII.2006 (pitfalls, riverine forest), 1♀ (NCA 2007/1116); Samochima lagoon, Shakawe Fishing Camp, <named-content xmlns:xlink="http://www.w3.org/1999/xlink" content-type="dwc:verbatimCoordinates" xlink:type="simple">18°25.749'S, 21°54.035'E</named-content>, leg. C. Haddad, 10.XII.2006 (leaf litter), 1imm. 2♀ (NCA 2007/1050). MOZAMBIQUE: Morrungulo Resort, 12m a.s.l., <named-content xmlns:xlink="http://www.w3.org/1999/xlink" content-type="dwc:verbatimCoordinates" xlink:type="simple">23°13.983'S, 35°29.587'E</named-content>, leg. C. Haddad, R. Lyle &amp; R. Fourie, 6.XII.2007 (leaf litter, dune forest), 2imm. 3♂ 1♀ (NCA 2008/188). NAMIBIA: Caprivi strip, 34km E of Divun<!--PageBreak-->gu, <named-content xmlns:xlink="http://www.w3.org/1999/xlink" content-type="dwc:verbatimCoordinates" xlink:type="simple">18°02.944'S, 21°54.611'E</named-content>, leg. C. Haddad, 30.XI.2006 (under rocks), 2♀ (NCA 2007/907). SOUTH AFRICA: <italic>Eastern Cape Province</italic>: Cwebe Nature Reserve, The Haven, <named-content xmlns:xlink="http://www.w3.org/1999/xlink" content-type="dwc:verbatimCoordinates" xlink:type="simple">32°14.497'S, 28°54.653'E</named-content>, leg. C. Haddad, 30.X.2006 (grassy litter behind dunes), 1imm. 1♂ (NCA 2007/243); Great Fish River Reserve, at Selbourne, <named-content xmlns:xlink="http://www.w3.org/1999/xlink" content-type="dwc:verbatimCoordinates" xlink:type="simple">33°08'S, 26°39'E</named-content>, leg. M. Burger, 5.XII.1993 (pitfall traps), 1♀ (NCA 96/58); Sundays River Valley, <named-content xmlns:xlink="http://www.w3.org/1999/xlink" content-type="dwc:verbatimCoordinates" xlink:type="simple">33°23'S, 25°26'E</named-content>, leg. H. Potgieter, 23.XI.1999 (pitfall traps, citrus orchard), 4♂ (NCA 2000/236). <italic>Gauteng Province</italic>:Kloofendal Nature Reserve, near Roodepoort, <named-content xmlns:xlink="http://www.w3.org/1999/xlink" content-type="dwc:verbatimCoordinates" xlink:type="simple">26°08'S, 27°52'E</named-content>, leg. A. Leroy, 9.I.1988 (pitfall traps), 1♀ (NCA 89/151). <italic>KwaZulu-Natal Province</italic>: 15km N of Richard's Bay, <named-content xmlns:xlink="http://www.w3.org/1999/xlink" content-type="dwc:verbatimCoordinates" xlink:type="simple">28°47'S, 32°06'E</named-content>, leg. T. Wassenaar, 10.XII.1996 (pitfall traps, rehabilitated coastal forest), 1♂ (NCA 97/841); iSimangaliso [Greater St Lucia] Wetlands Park, Eastern Shores Nature Reserve, <named-content xmlns:xlink="http://www.w3.org/1999/xlink" content-type="dwc:verbatimCoordinates" xlink:type="simple">29°05.726'S, 26°09.435'E</named-content>, leg. C. Haddad, 3.VII.2007 (leaf litter), 1imm. 1♀ (NCA 2007/2899); iSimangaliso [Greater St Lucia] Wetlands Park, Hell's Gate, <named-content xmlns:xlink="http://www.w3.org/1999/xlink" content-type="dwc:verbatimCoordinates" xlink:type="simple">28°02.3'S, 32°26.0'E</named-content>, leg. J. Esterhuizen, 19.I.2003 (tsetse fly traps), 1♂ (NCA 2004/795); Ithala Game Reserve, Ngubhu loop, near ruins, <named-content xmlns:xlink="http://www.w3.org/1999/xlink" content-type="dwc:verbatimCoordinates" xlink:type="simple">27°30.817'S, 31°14.304'E</named-content>, leg. C. Haddad, R. Fourie &amp; D. du Plessis, 1.VII.2007 (under rocks),6imm. 1♂ (NCA 2007/2814); Same locality, Doornkraal Camp, <named-content xmlns:xlink="http://www.w3.org/1999/xlink" content-type="dwc:verbatimCoordinates" xlink:type="simple">27°30.735'S, 31°12.231'E</named-content>, leg. C. Haddad &amp; R. Fourie, 29.VI.2007 (sifting leaf litter), 14imm. 2♀ (NCA 2007/2875); Kosi Bay Nature Reserve, <named-content xmlns:xlink="http://www.w3.org/1999/xlink" content-type="dwc:verbatimCoordinates" xlink:type="simple">26°57.767'S, 32°48.981'E</named-content>, leg. C. Haddad, 15.IV.2006 (leaf litter, coastal forest), 1imm. 1♂ (NCA 2006/757); Ophathe Game Reserve, Montane grassland, <named-content xmlns:xlink="http://www.w3.org/1999/xlink" content-type="dwc:verbatimCoordinates" xlink:type="simple">28°25.344'S, 31°23.957'E</named-content>, 897m a.s.l., leg. C. Haddad, 4.X.2008 (sifting leaf litter), 6imm. 1♂ (NCA 2008/3900); Tembe<!--PageBreak--> Elephant Park, <named-content xmlns:xlink="http://www.w3.org/1999/xlink" content-type="dwc:verbatimCoordinates" xlink:type="simple">27°01'S, 32°24'E</named-content>, leg. C. Haddad, 5.I.2002 (leaf litter, deep sand forest), 2♂ 1♀ (NCA 2002/523). <italic>Limpopo Province</italic>: Klein Kariba, near Warmbaths [Bela-Bela], <named-content xmlns:xlink="http://www.w3.org/1999/xlink" content-type="dwc:verbatimCoordinates" xlink:type="simple">24°52'S, 28°20'E</named-content>, 1140m a.s.l., leg. A. Leroy, 27.XI.1996, 1♀ (NCA 2004/830); Little Leigh, <named-content xmlns:xlink="http://www.w3.org/1999/xlink" content-type="dwc:verbatimCoordinates" xlink:type="simple">22°56.910'S, 29°52.177'E</named-content>, leg. I. Sinthumule, 22.XI.2005 (gallery forest), 1♂ (NCA 2009/2041); Same locality, leg. B. van der Waal, 22.XI.2005 (gallery forest), 2♂ (NCA 2010/3324); Mabula Lodge, near Warmbaths [Bela-Bela], <named-content xmlns:xlink="http://www.w3.org/1999/xlink" content-type="dwc:verbatimCoordinates" xlink:type="simple">24°50'S, 27°57'E</named-content>, leg. J. Loubser, 16.VII.1989 (running with ants in leaf litter), 1♀ (NCA 91/431); Same locality, leg. J. Leroy, 16.XII.1989 (running with ants in leaf litter), 1♀ (NCA 91/434); Nylsvlei Nature Reserve, Naboomspruit, <named-content xmlns:xlink="http://www.w3.org/1999/xlink" content-type="dwc:verbatimCoordinates" xlink:type="simple">24°39'S, 28°40'E</named-content>, leg. G. Ferreira, 27.X.1975 (pitfalls), 1♂ (NCA 87/265); Roedtan, between Settlers and Tuinplaas (Springbokvlake), leg. M. van Jaarsveld, 26.III.2003 (pitfall traps, grass), 1♀ (NCA 2003/1336); Soutpansberg Mountains, Lajuma Mountain Retreat, Island 4, <named-content xmlns:xlink="http://www.w3.org/1999/xlink" content-type="dwc:verbatimCoordinates" xlink:type="simple">23°01.894'S, 29°26.123'E</named-content>, leg. M. Mafadza, 5.XII.2004 (woodland litter sifting), 1♂ 2♀ (NCA 2006/961); Same locality, Island 4, 23°01.894'S 29°26.123'E, leg. M. Mafadza, 28.XI.2004 (sifting leaf litter, sample 2), 1♀ (NCA 2005/1888); Same locality, leg. M. Mafadza, 28.XI.2004 (active searching), 1♂ (NCA 2005/2025); Same locality, leg. C. Haddad, 6.II.2008 (base of grass tussocks), 4♀ (NCA 2008/508); Tshulu, <named-content xmlns:xlink="http://www.w3.org/1999/xlink" content-type="dwc:verbatimCoordinates" xlink:type="simple">22°35'S, 30°48'E</named-content>, leg. S. Foord, 21.II.2008 (pitfall traps), 1♀ (NCA 2008/2876). <italic>Mpumulanga Province</italic>: Nelspruit, Agricultural College, <named-content xmlns:xlink="http://www.w3.org/1999/xlink" content-type="dwc:verbatimCoordinates" xlink:type="simple">25°21'S, 31°46'E</named-content>, leg. P. Stephen, 22.XII.1998 (pitfall traps, grapefruit orchard), 1♀ (NCA 99/133); Same locality, leg. P. Stephen, 12.XI.1999 (pitfall traps, citrus orchard), 2♂ 1♀ (NCA 2000/184). <italic>North West Province</italic>: Magaliesberg, Hartebeespoort, <named-content xmlns:xlink="http://www.w3.org/1999/xlink" content-type="dwc:verbatimCoordinates" xlink:type="simple">25°43'S, 27°50'E</named-content>, leg. A. Honiball, 10.XII.2008, 1♀ (NCA 2011/837). ZAMBIA: Kafue National Park, Near Namwala, Chibila Camp, <named-content xmlns:xlink="http://www.w3.org/1999/xlink" content-type="dwc:verbatimCoordinates" xlink:type="simple">15°46.636'S, 26°00.405'E</named-content>, leg. C. Haddad &amp; J. Parau, 7.XII.2006 (leaf litter), 1♂ 1♀ (NCA 2007/572); Wildlives Game Farm, near Choma, Hunter's Camp, <named-content xmlns:xlink="http://www.w3.org/1999/xlink" content-type="dwc:verbatimCoordinates" xlink:type="simple">16°58.957'S, 26°36.973'E</named-content>, leg. C. Haddad, J. Parau &amp; F. Jordaan, 3.XII.2006 (leaf litter), 1imm. 5♀ (NCA 2007/474); Same locality, Campsite, <named-content xmlns:xlink="http://www.w3.org/1999/xlink" content-type="dwc:verbatimCoordinates" xlink:type="simple">17°03'S, 26°30'E</named-content>, leg. F. Nyathi, 9–14.XII.1994 (drift fence pitfall trap), 1♂ (NMZ 11896). ZIMBABWE: Sengwa Wildlife Research Area, <named-content xmlns:xlink="http://www.w3.org/1999/xlink" content-type="dwc:verbatimCoordinates" xlink:type="simple">18°10'S, 28°14'E</named-content>, leg. M.S. Cumming, 15.I.2007, 1♂ (NCA 2007/1307).</p><fig id="F7" position="float" orientation="portrait"><label>Figures 44–49.</label><caption><p>Scanning electron microscope photographs of <italic><tp:taxon-name>Cambalida dippenaarae</tp:taxon-name></italic> sp. n.female <bold>(44–46)</bold> and male <bold>(47–49)</bold> spinneret morphology: <bold>44, 47</bold> anterior lateral spinneret <bold>45, 48</bold> posterior median spinneret <bold>46, 49</bold> posterior lateral spinneret. Abbreviations: <bold>Ac</bold> aciniform gland spigot(s) <bold>Cy</bold> cylindrical gland spigot(s) <bold>MAmp</bold> major ampullate gland spigot(s) <bold>mAmp</bold> minor ampullate gland spigot(s) <bold>n</bold> nubbin(s) <bold>Pi</bold> piriform gland spigot(s) <bold>ta</bold> tartipore.</p></caption><graphic xmlns:xlink="http://www.w3.org/1999/xlink" xlink:href="ZooKeys-234-067-g007.jpg" position="float" orientation="portrait" xlink:type="simple"/></fig><fig id="F8" position="float" orientation="portrait"><label>Figures 50–56.</label><caption><p>Digital microscope photographs of emboli of Afrotropical <italic><tp:taxon-name>Cambalida</tp:taxon-name></italic> species in ventral view: <bold>50</bold> <italic><tp:taxon-name>Cambalida compressa</tp:taxon-name></italic> sp. n. <bold>51</bold> <italic><tp:taxon-name>Cambalida coriacea</tp:taxon-name></italic> Simon, 1909 <bold>52</bold> <italic><tp:taxon-name>Cambalida deminuta</tp:taxon-name></italic> (Simon, 1909) <bold>53</bold> <italic><tp:taxon-name>Cambalida dippenaarae</tp:taxon-name></italic> sp. n. <bold>54</bold> <italic><tp:taxon-name>Cambalida fulvipes</tp:taxon-name></italic> (Simon, 1896) <bold>55</bold> <italic><tp:taxon-name>Cambalida griswoldi</tp:taxon-name></italic> sp. n. <bold>56</bold> <italic><tp:taxon-name>Cambalida loricifera</tp:taxon-name></italic> (Simon, 1885). Scale bars = 0.1mm.</p></caption><graphic xmlns:xlink="http://www.w3.org/1999/xlink" xlink:href="ZooKeys-234-067-g008.jpg" position="float" orientation="portrait" xlink:type="simple"/></fig><fig id="F9" position="float" orientation="portrait"><label>Figures 57–60.</label><caption><p>Genitalic morphology of <italic><tp:taxon-name>Cambalida compressa</tp:taxon-name></italic> sp. n.: <bold>57</bold> female epigyne, ventral view <bold>58</bold> same, dorsal view <bold>59</bold> male palp, ventral view <bold>60</bold> same, retrolateral view. Scale bars = 0.25mm.</p></caption><graphic xmlns:xlink="http://www.w3.org/1999/xlink" xlink:href="ZooKeys-234-067-g009.jpg" position="float" orientation="portrait" xlink:type="simple"/></fig><fig id="F10" position="float" orientation="portrait"><label>Figures 61–64.</label><caption><p>Genitalic morphology of <italic><tp:taxon-name>Cambalida coriacea</tp:taxon-name></italic> Simon, 1909: <bold>61</bold> female epigyne, ventral view <bold>62</bold> same, dorsal view <bold>63</bold> male palp, ventral view <bold>64</bold> same, retrolateral view. Scale bars = 0.25mm.</p></caption><graphic xmlns:xlink="http://www.w3.org/1999/xlink" xlink:href="ZooKeys-234-067-g010.jpg" position="float" orientation="portrait" xlink:type="simple"/></fig><fig id="F11" position="float" orientation="portrait"><label>Figure 65.</label><caption><p>Distribution of <italic><tp:taxon-name>Cambalida compressa</tp:taxon-name></italic> sp. n. (open circles) and <italic><tp:taxon-name>Cambalida coriacea</tp:taxon-name></italic> Simon, 1909 (stars) in the Afrotropical Region.</p></caption><graphic xmlns:xlink="http://www.w3.org/1999/xlink" xlink:href="ZooKeys-234-067-g011.jpg" position="float" orientation="portrait" xlink:type="simple"/></fig><fig id="F12" position="float" orientation="portrait"><label>Figures 66–69.</label><caption><p>Genitalic morphology of <italic><tp:taxon-name>Cambalida deminuta</tp:taxon-name></italic> (Simon, 1909): <bold>66</bold> female epigyne, ventral view <bold>67</bold> same, dorsal view <bold>68</bold> male palp, ventral view <bold>69</bold> same, retrolateral view. Scale bars = 0.25mm. </p></caption><graphic xmlns:xlink="http://www.w3.org/1999/xlink" xlink:href="ZooKeys-234-067-g012.jpg" position="float" orientation="portrait" xlink:type="simple"/></fig><fig id="F13" position="float" orientation="portrait"><label>Figures 70–73.</label><caption><p>Genitalic morphology of <italic><tp:taxon-name>Cambalida dippenaarae</tp:taxon-name></italic> sp. n.: <bold>70</bold> female epigyne, ventral view <bold>71</bold> same, dorsal view <bold>72</bold> male palp, ventral view <bold>73</bold> same, retrolateral view. Scale bars = 0.25mm.</p></caption><graphic xmlns:xlink="http://www.w3.org/1999/xlink" xlink:href="ZooKeys-234-067-g013.jpg" position="float" orientation="portrait" xlink:type="simple"/></fig></tp:treatment-sec><tp:treatment-sec sec-type="Diagnosis"><title>Diagnosis.</title><p>Females are closely related to <italic><tp:taxon-name>Cambalida fulvipes</tp:taxon-name></italic> but can be recognised by the subtriangular rather than round ST II and the narrower epigynal ridges (compare <xref ref-type="fig" rid="F13">Fig. 70</xref> with <xref ref-type="fig" rid="F17">Fig. 80</xref>). Males can be recognised by the nearly parallel-sided basal section and the narrowly coiled distal section of the embolus.</p></tp:treatment-sec><tp:treatment-sec sec-type="Etymology"><title>Etymology.</title><p>The species name is a patronym in honour of Ansie Dippenaar-Schoeman, in recognition of her contributions to the study and promotion of research on African arachnids.</p></tp:treatment-sec><tp:treatment-sec sec-type="Female"><title>Female</title><p><bold>(holotype, Livingstone, NCA 2007/625).</bold> Measurements: CL 2.53, CW 1.85, AL 3.15, AW 2.07, TL 5.75 (4.90–5.95), FL 0.22, SL 1.16, SW 1.11, AME–AME 0.06, AME–ALE 0.02, ALE–ALE 0.35, PME–PME 0.11, PME–PLE 0.04, PLE–PLE 0.53, PERW 0.83, MOQAW 0.33, MOQPW 0.49, MOQL 0.48.</p><p>Length of leg segments (sequence from femur to tarsus, and total): I 1.78 + 0.80 + 1.50 + 1.40 + 0.95 = 6.43; II 1.63 + 0.74 + 1.28 + 1.25 + 0.84 = 5.74; III 1.48 + 0.71 + 1.13 + 1.36 + 0.68 = 5.36; IV 2.18 + 0.88 + 2.03 + 2.28 + 0.92 = 8.29.</p><p><!--PageBreak-->Carapace deep red-brown with black mottling, clypeus dark brown medially, yellow-brown laterally, eye region nearly black; faint black striae radiating from fovea towards palps and leg coxae; surface granulate, sparsely covered in white plumose setae. All eyes with black rings; AER procurved, ALE much larger than AME; AME separated by distance slightly less than ½ their diameter, AME separated from ALE by <sup>1</sup>∕<sub>6</sub> AME diameter; clypeus height slightly larger than AME diameter; PER procurved, PLE very slightly larger than PME; PME separated by distance slightly less than <sup>3</sup>∕<sub>5</sub> their diameter, PME separated from PLE by distance equal to <sup>1</sup>∕<sub>5</sub> PLE diameter; CW:PERW = 2.23:1. Chelicerae dark orange-brown, orange proximally and along prolateral distal margin; three teeth on promargin, median tooth largest, distal tooth slightly smaller than proximal tooth, distal tooth situated closest to median tooth; two teeth on retromargin, distal tooth slightly larger than proximal tooth, closer to fang base than promarginal teeth; endites dark brown, fading to yellow and cream prolaterally; labium dark brown, creamy-yellow distally; sternum deep orange-brown with dark brown mottling. Legs finely granulate; femora I–IV dark brown, with slightly paler lines dorsally, bright yellow dorsally at distal end; patellae I–III yellow with faint black mottling ventrally, black around patellar indentation; patellae IV yellow-orange with faint black mottling laterally and ventrally, black around patellar indentation; tibiae, metatarsi and tarsi I–III bright yellow-orange; tibiae IV orange with dense black mottling, except proximally and distally; metatarsi IV orange with faint black mottling; tarsi IV yellow with faint black mottling. Leg spination: femora: I pl 1 do 3, II do 3, III pl 1 do 3 rl 1, IV pl 1 do 3 rl 1; patellae with do 1 long distal seta; tibiae: I and II spineless, III pl 2 rl 2 plv 2 vt 2, IV pl 2 do 1 rl 2 plv 2 vt 2; metatarsi: I plv 2 rlv 2, II plv 2 rlv 2, III pl 2 rl 2 plv 2 rlv 2 vt 3, IV pl 3 rl 3 plv 2 rlv 2 vt 3. Palpal spination: femora do 2, patellae pl 1 spine do 2 setae, tibiae pl 1 do 1 plv 1, tarsi pl 1 plv 3 rlv 1. Abdomen dark grey, with dark red-brown dorsal scutum extending slightly more than ¼ abdomen length, with fine cream chevrons posteriorly and small white spot of dense plumose setae just above spinnerets; venter mottled creamy-grey, slightly darker towards spinnerets; epigastric scutum bright yellow-orange with black mottling, inframamillary sclerite yellow-brown. Epigyne with lateral copulatory openings situated within small curved epigynal ridges (<xref ref-type="fig" rid="F13">Fig. 70</xref>); copulatory ducts initially directed anterolaterally, looping posteriorly, then transversely and anteriorly, entering ST II posteromedially; ST II somewhat triangular, with sharply angled lateral margins, joined narrowly to kidney-shaped posterior ST I (<xref ref-type="fig" rid="F13">Fig. 71</xref>).</p></tp:treatment-sec><tp:treatment-sec sec-type="Male"><title>Male</title><p><bold>(paratype, Livingstone, NCA 2007/625).</bold> Measurements: CL 2.40, CW 1.75, AL 2.90, AW 1.48, TL 5.45 (4.47–5.45), FL 0.19, SL 1.11, SW 0.99, AME–AME 0.06, AME–ALE 0.02, ALE–ALE 0.31, PME–PME 0.10, PME–PLE 0.06, PLE–PLE 0.51, PERW 0.76, MOQAW 0.30, MOQPW 0.43, MOQL 0.44.</p><p>Length of leg segments (sequence from femur to tarsus, and total): I 1.85 + 0.70 + 1.65 + 1.60 + 1.10 = 6.90; II 1.64 + 0.68 + 1.30 + 1.40 + 0.90 = 5.92; III 1.52 + 0.66 + 1.15 + 1.45 + 0.77 = 5.55; IV 2.30 + 0.83 + 2.11 + 2.55 + 1.06 = 8.85.</p><p>Carapace dark red-brown with black mottling, clypeus slightly paler laterally, eye region darker; faint black striae radiating from fovea towards palps and leg coxae; surface finely granulate, densely covered in white plumose setae. All eyes with black rings;<!--PageBreak--> AER procurved, ALE much larger than AME; AME separated by distance slightly less than ½ their diameter, AME separated from ALE by distance equal to ⅛ AME diameter;  clypeus height slightly larger than 1½ AME diameter; PER procurved, PLE very slightly larger than PME; PME separated by distance slightly more than <sup>3</sup>∕<sub>5</sub> their diameter, PME separated from PLE by distance equal to ⅓ PME diameter; CW:PERW = 2.30:1. Chelicerae brown with black mottling on anterior surface, paler proximally, yellow along prolateral distal margin; three teeth on promargin, median tooth largest, distal tooth smaller than proximal tooth, distal tooth situated closest to median tooth; two slightly separated subequal teeth on retromargin, closer to fang base than promarginal teeth; endites dark yellow-brown with dark brown mottling, fading to yellow and cream prolaterally; labium orange-brown proximally, creamy-yellow distally; sternum deep orange-brown with dense black mottling. Legs finely granulate; femora I and II pale yellow-brown, yellow distally; femora III and IV dark orange-brown, yellow distally; patellae I and II yellow, and III and IV yellow-orange, all with faint black lateral mottling, black around patellar indentation; tibiae, metatarsi and tarsi I and II yellow with faint black mottling laterally; tibiae, metatarsi and tarsi III yellow-orange with faint black mottling laterally; tibiae IV deep orange with black mottling, yellow distally; metatarsi IV yellow-orange with black mottling, absent proximally and distally; tarsi IV yellow. Leg spination: femora: I pl 1 do 3, II do 3, III pl 1 do 3 rl 1, IV pl 1 do 3 rl 1; patellae with do 1 long distal seta; tibiae: I plv 0-1, II rlv 0-1, III pl 2 rl 2 plv 2 vt 2, IV pl 2 do 1 rl 2 plv 2 vt 2; metatarsi: I plv 2 rlv 2, II plv 2 rlv 2, III pl 2 rl 2 plv 1 rlv 1 vt 3, IV pl 3 rl 3 plv 2 rlv 2 vt 3. Palpal spination: femora do 2, patellae pl 1 spine do 2 setae, tibiae pl 1 plv 1, tarsi pl 2 plv 2. Abdomen with deep red-brown, nearly black, dorsal scutum covering entire dorsum, with small white spot of dense plumose setae just above spinnerets; sides of abdomen mottled dark grey; venter pale grey, epigastric sclerite, post-epigastric sclerites, ventral sclerite and inframamillary sclerite red-brown with black mottling. Palps yellow-brown with black mottling, cymbium orange-brown; embolus with parallel-sided basal section, distal section of coil transverse, bent at right angle to distally-directed tip (<xref ref-type="fig" rid="F8">Figs 53</xref><xref ref-type="fig" rid="F13">, 72</xref>); embolic coil relatively narrow (<xref ref-type="fig" rid="F13">Fig. 73</xref>).</p></tp:treatment-sec><tp:treatment-sec sec-type="Distribution"><title>Distribution.</title><p>Widespread throughout southern Africa (<xref ref-type="fig" rid="F16">Fig. 79</xref>); largely sympatric with <italic><tp:taxon-name>Cambalida fulvipes</tp:taxon-name></italic> across its range (<xref ref-type="fig" rid="F21">Fig. 95</xref>).</p></tp:treatment-sec><tp:treatment-sec sec-type="Biology"><title>Biology.</title><p>A fairly common ground-dwelling spider collected mainly by litter sifting and pitfall traps in forest and savanna habitats. Occasionally collected from the Grassland Biome in South Africa.</p></tp:treatment-sec><tp:treatment-sec><!--Section generated to contain objects referenced in tp:taxon-treatment.--><fig id="F1" position="float" orientation="portrait"><label>Figures 1–4.</label><caption><p>General habitus of <italic><tp:taxon-name>Cambalida dippenaarae</tp:taxon-name></italic> sp. n., indicating colour variations: <bold>1</bold> and <bold>2</bold> females and <bold>3</bold> male from Wildlives Game Farm, Zambia <bold>4</bold> male from Lesideng Research Camp, Botswana.</p></caption><graphic xmlns:xlink="http://www.w3.org/1999/xlink" xlink:href="ZooKeys-234-067-g001.jpg" position="float" orientation="portrait" xlink:type="simple"/></fig><fig id="F3" position="float" orientation="portrait"><label>Figures 14–22.</label><caption><p>Scanning electron microscope photographs of <italic><tp:taxon-name>Cambalida dippenaarae</tp:taxon-name></italic> sp. n.female <bold>(14, 15, 17, 20–22)</bold> and male <bold>(16, 18, 19)</bold>: <bold>14</bold> dorsal carapace setae <bold>15, 16</bold> eye region and clypeus, anterolateral view <bold>17, 18</bold> cheliceral promarginal bent setae, anterior view <bold>19</bold> chelicera, ventral view <bold>20</bold> mouthparts, ventral view <bold>21</bold> serrula <bold>22</bold> sternum.</p></caption><graphic xmlns:xlink="http://www.w3.org/1999/xlink" xlink:href="ZooKeys-234-067-g003.jpg" position="float" orientation="portrait" xlink:type="simple"/></fig><fig id="F4" position="float" orientation="portrait"><label>Figures 23–28.</label><caption><p>Scanning electron microscope photographs of <italic><tp:taxon-name>Cambalida dippenaarae</tp:taxon-name></italic> sp. n. female: <bold>23</bold>  distal end of femur IV, plumose and short straight setae <bold>24</bold> patella III and <bold>25</bold> patella IV, arrows indicating long distal setae <bold>26</bold> leg II, detail of lyriform organ at proximal end of patellar indentation <bold>27</bold> tibia IV, spine and plumose setae <bold>28</bold> tibia II, trichobothrium base.</p></caption><graphic xmlns:xlink="http://www.w3.org/1999/xlink" xlink:href="ZooKeys-234-067-g004.jpg" position="float" orientation="portrait" xlink:type="simple"/></fig><fig id="F5" position="float" orientation="portrait"><label>Figures 29–34.</label><caption><p>Scanning electron microscope photographs of <italic><tp:taxon-name>Cambalida dippenaarae</tp:taxon-name></italic> sp. n. female: <bold>29</bold> metatarsus IV, distal prolateral spine <bold>30</bold> tarsus IV, trichobothria <bold>31</bold> tarsus II, short erect setae <bold>32</bold> tarsus I, tarsal organ <bold>33</bold> same, claw tuft <bold>34</bold> palpal claw.</p></caption><graphic xmlns:xlink="http://www.w3.org/1999/xlink" xlink:href="ZooKeys-234-067-g005.jpg" position="float" orientation="portrait" xlink:type="simple"/></fig><fig id="F6" position="float" orientation="portrait"><label>Figures 35–43.</label><caption><p>Scanning electron microscope photographs of <italic><tp:taxon-name>Cambalida dippenaarae</tp:taxon-name></italic> sp. n. <bold>(35–39, 42)</bold>, <italic><tp:taxon-name>Cambalida compressa</tp:taxon-name></italic> sp. n. <bold>(40)</bold>, <italic><tp:taxon-name>Cambalida deminuta</tp:taxon-name></italic> (Simon, 1909) <bold>(41)</bold> and <italic><tp:taxon-name>Cambalida loricifera</tp:taxon-name></italic> (Simon, 1885) <bold>(43)</bold>: <bold>35</bold> female, dorsal abdominal surface <bold>36</bold> dorsal abdominal sigillum and detail of plumose setae <bold>37</bold> female epigyne <bold>38</bold> thickened setae at dorsal distal end of male palpal cymbium <bold>39</bold> detail of modified setae <bold>40–43</bold> male emboli.</p></caption><graphic xmlns:xlink="http://www.w3.org/1999/xlink" xlink:href="ZooKeys-234-067-g006.jpg" position="float" orientation="portrait" xlink:type="simple"/></fig><fig id="F17" position="float" orientation="portrait"><label>Figures 80–83.</label><caption><p>Genitalic morphology of <italic><tp:taxon-name>Cambalida fulvipes</tp:taxon-name></italic> (Simon, 1896): <bold>80</bold> female epigyne, ventral view <bold>81</bold> same, dorsal view <bold>82</bold> male palp, ventral view <bold>83</bold> same, retrolateral view. Scale bars = 0.25mm.</p></caption><graphic xmlns:xlink="http://www.w3.org/1999/xlink" xlink:href="ZooKeys-234-067-g017.jpg" position="float" orientation="portrait" xlink:type="simple"/></fig><fig id="F16" position="float" orientation="portrait"><label>Figure 79.</label><caption><p>Distribution of <italic><tp:taxon-name>Cambalida deminuta</tp:taxon-name></italic> (Simon, 1909) (circles), <italic><tp:taxon-name>Cambalida dippenaarae</tp:taxon-name></italic> sp. n. (triangles) and <italic><tp:taxon-name>Cambalida fagei</tp:taxon-name></italic> (Caporiacco, 1939) (star) in the Afrotropical Region.</p></caption><graphic xmlns:xlink="http://www.w3.org/1999/xlink" xlink:href="ZooKeys-234-067-g016.jpg" position="float" orientation="portrait" xlink:type="simple"/></fig><fig id="F21" position="float" orientation="portrait"><label>Figure 95.</label><caption><p>Distribution of <italic><tp:taxon-name>Cambalida fulvipes</tp:taxon-name></italic> (Simon, 1896) (circles), <italic><tp:taxon-name>Cambalida griswoldi</tp:taxon-name></italic> sp. n. (stars), <italic><tp:taxon-name>Cambalida lineata</tp:taxon-name></italic> sp. n. (squares), <italic><tp:taxon-name>Cambalida loricifera</tp:taxon-name></italic> (Simon, 1885) (triangles) and <italic><tp:taxon-name>Cambalida unica</tp:taxon-name></italic> sp. n. (cross) in the Afrotropical Region.</p></caption><graphic xmlns:xlink="http://www.w3.org/1999/xlink" xlink:href="ZooKeys-234-067-g021.jpg" position="float" orientation="portrait" xlink:type="simple"/></fig></tp:treatment-sec></tp:taxon-treatment>
