# Supplementary material for: A revision of the Afrotropical spider genus Cambalida Simon, 1909 (Araneae, Corinnidae)
Source: Zookeys. 2012 Oct 30;(234):67–119. doi: 10.3897/zookeys.234.3417 (PMC3496914; doi:10.3897/zookeys.234.3417)
Supplement: XML Treatment for Cambalida fagei [file zookeys.234.3417-treatment6.xml]

<!DOCTYPE tp:taxon-treatment
  PUBLIC "-//TaxonX//DTD Taxonomic Treatment Publishing DTD v0 20100105//EN" "tax-treatment-NSO.dtd">
<tp:taxon-treatment xmlns:tp="http://www.plazi.org/taxpub"><tp:treatment-meta><mixed-citation publication-type="journal"><person-group><name><surname>Haddad</surname><given-names>Charles Richard</given-names></name></person-group><article-title>A revision of the Afrotropical spider genus 
                    <italic>Cambalida</italic> Simon, 1909 (Araneae, Corinnidae)
                </article-title><source>Zookeys</source><day>30</day><month>10</month><year>2012</year><volume>2012</volume><issue>234</issue><fpage>67</fpage><lpage>119</lpage><pub-id pub-id-type="doi">10.3897/zookeys.234.3417</pub-id></mixed-citation></tp:treatment-meta><tp:nomenclature><tp:taxon-name>
                            <tp:taxon-name-part taxon-name-part-type="genus">Cambalida</tp:taxon-name-part>
                            <tp:taxon-name-part taxon-name-part-type="species">fagei</tp:taxon-name-part>
                        <object-id xmlns:xlink="http://www.w3.org/1999/xlink" xlink:type="simple">http://species-id.net/wiki/Cambalida_fagei</object-id>
								</tp:taxon-name><tp:taxon-authority>(Caporiacco, 1939)</tp:taxon-authority><xref ref-type="fig" rid="F14">Figures 74</xref><xref ref-type="fig" rid="F15">–78</xref><tp:nomenclature-citation-list><tp:nomenclature-citation><tp:taxon-name>Brachyphaea fagei</tp:taxon-name><comment> Caporiacco, 1939: 356, fig. 17 comb. n.</comment></tp:nomenclature-citation></tp:nomenclature-citation-list></tp:nomenclature><tp:treatment-sec sec-type="Type material"><title>Type material.</title><p><bold>Holotype female.</bold> ETHIOPIA: Neghelli [Negele, <named-content xmlns:xlink="http://www.w3.org/1999/xlink" content-type="dwc:verbatimCoordinates" xlink:type="simple">05°19'N, 39°35'E</named-content>], leg. E. Zavattari, 30.III.1937, deposited in MZUF, type no. 118, mag no. 876 (examined).</p></tp:treatment-sec><tp:treatment-sec sec-type="Diagnosis"><title>Diagnosis.</title><p>Females of this species share with <italic><tp:taxon-name>Cambalida deminuta</tp:taxon-name></italic> the very large ST II and compact ST I, but can be distinguished from that species by the much larger copulatory openings (<xref ref-type="fig" rid="F15">Figs 77, 78</xref>).</p></tp:treatment-sec><tp:treatment-sec sec-type="Remarks"><title>Remarks.</title><p>The holotype female is in very poor condition but the eye arrangement (<xref ref-type="fig" rid="F14">Fig. 74</xref>) and abdominal sclerotisation (<xref ref-type="fig" rid="F14">Figs 75, 76</xref>) are consistent with the placement of this species in <italic><tp:taxon-name>Cambalida</tp:taxon-name></italic>. No material other than the holotype could be found and it will not be redescribed here. The epigyne of the species is distinct, notably the very large ST II and compact ST I (<xref ref-type="fig" rid="F15">Figs 77, 78</xref>), and it is clearly different to <italic><tp:taxon-name>Cambalida fulvipes</tp:taxon-name></italic>, which also occurs in Ethiopia.</p><fig id="F14" position="float" orientation="portrait"><label>Figures 74–76.</label><caption><p>Digital microscope photographs of the holotype female of <italic><tp:taxon-name>Cambalida fagei</tp:taxon-name></italic> (Caporiacco, 1939): <bold>74</bold> carapace, dorsal view <bold>75</bold> abdomen, dorsal view <bold>76</bold> same, ventral view. Scale bars: 1.0mm.</p></caption><graphic xmlns:xlink="http://www.w3.org/1999/xlink" xlink:href="ZooKeys-234-067-g014.jpg" position="float" orientation="portrait" xlink:type="simple"/></fig><fig id="F15" position="float" orientation="portrait"><label>Figures 77–78.</label><caption><p>Genitalic morphology of <italic><tp:taxon-name>Cambalida fagei</tp:taxon-name></italic> (Caporiacco, 1939): <bold>77</bold> female epigyne, ventral view <bold>78</bold> same, dorsal view. Scale bar = 0.25mm.</p></caption><graphic xmlns:xlink="http://www.w3.org/1999/xlink" xlink:href="ZooKeys-234-067-g015.jpg" position="float" orientation="portrait" xlink:type="simple"/></fig></tp:treatment-sec><tp:treatment-sec sec-type="Distribution"><title>Distribution.</title><p>Known from the type locality only (<xref ref-type="fig" rid="F16">Fig. 79</xref>).</p><fig id="F16" position="float" orientation="portrait"><label>Figure 79.</label><caption><p>Distribution of <italic><tp:taxon-name>Cambalida deminuta</tp:taxon-name></italic> (Simon, 1909) (circles), <italic><tp:taxon-name>Cambalida dippenaarae</tp:taxon-name></italic> sp. n. (triangles) and <italic><tp:taxon-name>Cambalida fagei</tp:taxon-name></italic> (Caporiacco, 1939) (star) in the Afrotropical Region.</p></caption><graphic xmlns:xlink="http://www.w3.org/1999/xlink" xlink:href="ZooKeys-234-067-g016.jpg" position="float" orientation="portrait" xlink:type="simple"/></fig></tp:treatment-sec><tp:treatment-sec sec-type="Biology"><title>Biology.</title><p>Unknown.<!--PageBreak--></p></tp:treatment-sec></tp:taxon-treatment>
