# Supplementary material for: A revision of the Afrotropical spider genus Cambalida Simon, 1909 (Araneae, Corinnidae)
Source: Zookeys. 2012 Oct 30;(234):67–119. doi: 10.3897/zookeys.234.3417 (PMC3496914; doi:10.3897/zookeys.234.3417)
Supplement: XML Treatment for Cambalida fulvipes [file zookeys.234.3417-treatment7.xml]

<!DOCTYPE tp:taxon-treatment
  PUBLIC "-//TaxonX//DTD Taxonomic Treatment Publishing DTD v0 20100105//EN" "tax-treatment-NSO.dtd">
<tp:taxon-treatment xmlns:tp="http://www.plazi.org/taxpub"><tp:treatment-meta><mixed-citation publication-type="journal"><person-group><name><surname>Haddad</surname><given-names>Charles Richard</given-names></name></person-group><article-title>A revision of the Afrotropical spider genus 
                    <italic>Cambalida</italic> Simon, 1909 (Araneae, Corinnidae)
                </article-title><source>Zookeys</source><day>30</day><month>10</month><year>2012</year><volume>2012</volume><issue>234</issue><fpage>67</fpage><lpage>119</lpage><pub-id pub-id-type="doi">10.3897/zookeys.234.3417</pub-id></mixed-citation></tp:treatment-meta><tp:nomenclature><tp:taxon-name>
                            <tp:taxon-name-part taxon-name-part-type="genus">Cambalida</tp:taxon-name-part>
                            <tp:taxon-name-part taxon-name-part-type="species">fulvipes</tp:taxon-name-part>
                        <object-id xmlns:xlink="http://www.w3.org/1999/xlink" xlink:type="simple">http://species-id.net/wiki/Cambalida_fulvipes</object-id>
								</tp:taxon-name><tp:taxon-authority>(Simon, 1896)</tp:taxon-authority><xref ref-type="fig" rid="F2">Figures 5, 6, 8–13</xref><xref ref-type="fig" rid="F8">, 54</xref><xref ref-type="fig" rid="F17">, 80–83</xref><tp:nomenclature-citation-list><tp:nomenclature-citation><tp:taxon-name>Castianeira fulvipes</tp:taxon-name><comment> Simon, 1896: 406 comb. n.</comment></tp:nomenclature-citation><tp:nomenclature-citation><tp:taxon-name>Castianeira depygata</tp:taxon-name><comment> Strand, 1916: 91 syn. n.</comment></tp:nomenclature-citation><tp:nomenclature-citation><tp:taxon-name>Castianeira mestrali</tp:taxon-name><comment> Lessert, 1921: 424 syn. n.</comment></tp:nomenclature-citation></tp:nomenclature-citation-list></tp:nomenclature><tp:treatment-sec sec-type="Type material"><title>Type material.</title><p><bold>Lectotype female and paralectotype female, here designated.</bold> SOUTH AFRICA: Pretoria [<named-content xmlns:xlink="http://www.w3.org/1999/xlink" content-type="dwc:verbatimCoordinates" xlink:type="simple">25°42'S, 28°13'E</named-content>], MNHN 18324 (examined).</p></tp:treatment-sec><tp:treatment-sec sec-type="Type material of synonyms"><title>Type material of synonyms.</title><p><italic><tp:taxon-name>Castianeira depygata</tp:taxon-name></italic> Strand, 1916. Holotype male. D.R. CONGO: Lake Kivu, Kwidjwi Island [Idjwi Island, <named-content xmlns:xlink="http://www.w3.org/1999/xlink" content-type="dwc:verbatimCoordinates" xlink:type="simple">02°10'S, 29°03'E</named-content>], leg. A.F. <!--PageBreak-->Herzog, IX.1907, ZMB 27150 (examined); <italic><tp:taxon-name>Castianeira mestrali</tp:taxon-name></italic> Lessert, 1921. Lectotype male and paralectotype female, here designated. TANZANIA: Kibonoto [Kibongoto, <named-content xmlns:xlink="http://www.w3.org/1999/xlink" content-type="dwc:verbatimCoordinates" xlink:type="simple">03°11'S, 37°06'E</named-content>], IX–X.1905? (zone des cultures), MNHG (examined).</p></tp:treatment-sec><tp:treatment-sec sec-type="Other material examined"><title>Other material examined.</title><p>BOTSWANA: Maphaneng Pan, near Maun [<named-content xmlns:xlink="http://www.w3.org/1999/xlink" content-type="dwc:verbatimCoordinates" xlink:type="simple">19°56'S, 23°25'E</named-content>], leg. A. Russell-Smith, 13.XI.1976 (mopane woodland), 1♀ (PCRS); Okavango Delta, Pom Pom, <named-content xmlns:xlink="http://www.w3.org/1999/xlink" content-type="dwc:verbatimCoordinates" xlink:type="simple">19°35.072'S, 22°50.560'E</named-content>, leg. E. Kassimatis, 17.VIII.2001 (sweeping, pitfalls), 1imm. 1♂ (NCA 2007/1314); Okavango Delta, Shakawe Fishing Camp, <named-content xmlns:xlink="http://www.w3.org/1999/xlink" content-type="dwc:verbatimCoordinates" xlink:type="simple">18°26'05"S, 20°54'23"E</named-content>, leg. J. van As, 26.IV–7.V.2005 (pitfall traps, forest), 2♀ (NCA 2006/819); Okavango Delta, Xugana island, 130km NNE of Maun, <named-content xmlns:xlink="http://www.w3.org/1999/xlink" content-type="dwc:verbatimCoordinates" xlink:type="simple">19°04'S, 23°03'E</named-content>, leg. B. Lamoral, 18–21.XI.1980, 1♀ (NMSA 20265), 1♂ (NMSA 20266), 1♀ (NMSA 20267), 1♀ (NMSA 20270); Same data, 19–24.XI.1980, 1♀ (NMSA 22011); Same data, 21–22.XI.1980, 1♀ (NMSA 22012). CAMEROON: Faro Game Reserve, <named-content xmlns:xlink="http://www.w3.org/1999/xlink" content-type="dwc:verbatimCoordinates" xlink:type="simple">08°24'N, 12°49'E</named-content>, leg. R. Jocqué, K. Loosveldt, L. Baert &amp; M. Alderweireldt, 5.V.2007 (gallery forest, pitfall), 1♂ (MRAC 221185); Same locality, leg. R. Jocqué, K. Loosveldt, L. Baert &amp; M. Alderweireldt, 5.V.2007 (mature gallery forest, pitfall), 1♂ (MRAC 221214); Same locality, leg. R. Jocqué, K. Loosveldt, L. Baert &amp; M. Alderweireldt, 29.IV.2007 (termite mound), 1♂ (MRAC 221372); Mabete [Mabeta, <named-content xmlns:xlink="http://www.w3.org/1999/xlink" content-type="dwc:verbatimCoordinates" xlink:type="simple">04°00'N, 09°17'E</named-content>], leg. B. Malkin, 24.V–7.VI.1949, 3♂ 1♀ (CAS, CASENT 9033127); Mount Cameroun, near Buea, <named-content xmlns:xlink="http://www.w3.org/1999/xlink" content-type="dwc:verbatimCoordinates" xlink:type="simple">04°12'N, 09°11'E</named-content>, 1200m a.s.l., leg. Bosmans &amp; Van Stalle, 12.III.1981 (meadow), 2♂ (MRAC 162109); Muyuka<!--PageBreak--> [<named-content xmlns:xlink="http://www.w3.org/1999/xlink" content-type="dwc:verbatimCoordinates" xlink:type="simple">04°17'N, 09°24'E</named-content>], leg. B. Malkin, 24–29.VI.1949, 1♂, together with 1♀ <italic><tp:taxon-name>Cambalida deminuta</tp:taxon-name></italic> (CAS, CASENT 9033116). D.R. CONGO: Fernand Vaz River, 1♂, together with lectotype and paralectotype of <italic><tp:taxon-name>Cambalida deminuta</tp:taxon-name></italic> (MNHN 4109). <italic>Kivu</italic>: Ruindi Plain, leg. M. Lejeune, 10.VII.1972 (battage), 2imm. 1♀ (MRAC 144623); Ruzizi Plain [<named-content xmlns:xlink="http://www.w3.org/1999/xlink" content-type="dwc:verbatimCoordinates" xlink:type="simple">02°55'S, 29°04'E</named-content>], Gikanga sector, 890m a.s.l., leg. S. Ndani, V.1966, 2♂ 2♀ (MRAC 130608), 1♂ (MRAC 130609); Same locality, 900m a.s.l., leg. S. Ndani, V.1966 (dans terreau de bamboos), 2♂ 3♀ (MRAC 130586). ETHIOPIA: Abernosa Ranch, Near Adami Tulu, <named-content xmlns:xlink="http://www.w3.org/1999/xlink" content-type="dwc:verbatimCoordinates" xlink:type="simple">07°52'N, 38°42'E</named-content>, 1600m a.s.l., 23.V.1981, leg. A. Russell-Smith (under log, <italic><tp:taxon-name>Acacia tortilis</tp:taxon-name></italic> woodland), 1♂ (PCRS); Addis Ababa, <named-content xmlns:xlink="http://www.w3.org/1999/xlink" content-type="dwc:verbatimCoordinates" xlink:type="simple">09°00'N, 38°45'E</named-content>, 27.IX.1982, leg. A. Russell-Smith (in grazed grassland, course of Bote stream), 1♂ (PCRS); Awash National Park, Compound of Ras Hotel, <named-content xmlns:xlink="http://www.w3.org/1999/xlink" content-type="dwc:verbatimCoordinates" xlink:type="simple">09°05'N, 40°00'E</named-content>, 22.VI.1983, leg. A. Russell-Smith (in heap of cut grass), 1♂ (PCRS); Moyale, <named-content xmlns:xlink="http://www.w3.org/1999/xlink" content-type="dwc:verbatimCoordinates" xlink:type="simple">03°33'N, 39°03'E</named-content>, leg. W.J. Pulawski, 10.VII.1997, 1♀ (CAS, CASENT 9033098); 10 km E of Addis Ababa, Road to Debre Berhan, <named-content xmlns:xlink="http://www.w3.org/1999/xlink" content-type="dwc:verbatimCoordinates" xlink:type="simple">09°02'N, 38°14'E</named-content>, 2400m a.s.l., 15.VI.1987, leg. A. Russell-Smith (litter of semi-deciduous montane scrub), 1♂ 1♀ (PCRS). GABON: <italic>Estuaire</italic>: Ntoum, <named-content xmlns:xlink="http://www.w3.org/1999/xlink" content-type="dwc:verbatimCoordinates" xlink:type="simple">00°23'N, 09°47'E</named-content>, leg. A. Pauly, VII–IX.1985 (milieux divers), 1♂ (MRAC 172996); Same locality, leg. A. Pauly, 7.XI.1985 (carrière de sable, piège bac d'eau), 1♂ (MRAC 172933); Kango, bords du Komo, <named-content xmlns:xlink="http://www.w3.org/1999/xlink" content-type="dwc:verbatimCoordinates" xlink:type="simple">00°09'N, 10°08'E</named-content>, leg. A. Pauly, 17.XI.1985 (piège bac d'eau), 1♀ (MRAC 173037). IVORY COAST: Appouesso, <named-content xmlns:xlink="http://www.w3.org/1999/xlink" content-type="dwc:verbatimCoordinates" xlink:type="simple">06°35'N, 03°28'W</named-content>, leg. R. Jocqué, 20.XI.1994 (cocoa plantation, W of village), 1♂ (MRAC 201033); Same locality, leg. R. Jocqué, 21.XI.1995 (in house), 1♂ (MRAC 202685); Bandama River, N of Korhogo, <named-content xmlns:xlink="http://www.w3.org/1999/xlink" content-type="dwc:verbatimCoordinates" xlink:type="simple">09°27'N, 05°38'W</named-content>, leg. J. Everts, V.1980 (centre riverine forest), 1♂ (MRAC 172291); Same data, VI.1980, 1♂ (MRAC 172288); Bientotkro, near Gagnoa [<named-content xmlns:xlink="http://www.w3.org/1999/xlink" content-type="dwc:verbatimCoordinates" xlink:type="simple">06°07'N, 05°56'W</named-content>], leg. A. RussellSmith, 27.VIII.1992 (in valley rice field), 1♂ 6♀ (PCRS); Bouaké [<named-content xmlns:xlink="http://www.w3.org/1999/xlink" content-type="dwc:verbatimCoordinates" xlink:type="simple">07°41'N, 05°02'W</named-content>], leg. A. Russell-Smith, 21.VIII.1994 (under stones, rocky outcrop in degraded savanna), 1♀ (PCRS); Same locality, West African Rice Development Association, leg. A. Russell-Smith, 17.VIII.1994 (weed control experiment), 3♂ 10♀ (PCRS); Dobouo [<named-content xmlns:xlink="http://www.w3.org/1999/xlink" content-type="dwc:verbatimCoordinates" xlink:type="simple">06°51'N, 06°32'E</named-content>], leg. A. Russell-Smith, 26.VIII.1992 (in harvested upland rice field), 2♂ 4♀ (PCRS); Gagnoa [<named-content xmlns:xlink="http://www.w3.org/1999/xlink" content-type="dwc:verbatimCoordinates" xlink:type="simple">06°07'N, 05°56'W</named-content>], leg. A. Russell-Smith, 14.III.1995 (pitfall, upland rice), 23♂ 14♀ (PCRS); Same locality, leg. A. Russell-Smith, 5.VIII.1995 (in upland rice after harvest), 2♂ 2♀ (PCRS); Ganhoué [<named-content xmlns:xlink="http://www.w3.org/1999/xlink" content-type="dwc:verbatimCoordinates" xlink:type="simple">08°11'N, 07°51'W</named-content>], leg. A. Russell-Smith, 27.VIII.1987 (in upland rice field), 1♀ (PCRS); Mankono, Ranch de la Marahoué, <named-content xmlns:xlink="http://www.w3.org/1999/xlink" content-type="dwc:verbatimCoordinates" xlink:type="simple">08°27'N, 06°52'W</named-content>, leg. J. Everts, II.1980 (riverine forest), 1♀ (MRAC 172277); Same data, III.1980, 3♀ (MRAC 172269); Same data, IV.1980, 2♂ (MRAC 172270); Same data, V.1980, 3♀ (MRAC 172266); Odienné, Idessa station [<named-content xmlns:xlink="http://www.w3.org/1999/xlink" content-type="dwc:verbatimCoordinates" xlink:type="simple">09°30'N, 07°34'W</named-content>], leg. A. Russell-Smith, 20.VIII.1992 (in upland rice field), 1♀ (PCRS); Serifoula [<named-content xmlns:xlink="http://www.w3.org/1999/xlink" content-type="dwc:verbatimCoordinates" xlink:type="simple">08°07'N, 07°57'W</named-content>], leg. A. Russell-Smith, 21.VIII.1993 (in harvested upland rice field), 1♀ (PCRS); Taï Forest, Ecological Research Centre, <named-content xmlns:xlink="http://www.w3.org/1999/xlink" content-type="dwc:verbatimCoordinates" xlink:type="simple">05°50'N, 07°21'W</named-content>, leg. R. Jocqué &amp; D. Van den Spiegel, 22.II.2010 (under planks in base camp, hand catch), 1♀ (MRAC 233650). KENYA: Amboseli National Park [<named-content xmlns:xlink="http://www.w3.org/1999/xlink" content-type="dwc:verbatimCoordinates" xlink:type="simple">02°40'S, 37°15'E</named-content>], A. Russell-Smith, 7.I.1985 (in <italic><tp:taxon-name>Acacia</tp:taxon-name></italic> woodland), 3♀ (PCRS); Homa Bay Farmers Training Centre, <named-content xmlns:xlink="http://www.w3.org/1999/xlink" content-type="dwc:verbatimCoordinates" xlink:type="simple">00°27'S, 34°24'E</named-content>, leg. C. Midega, 15.III.2004 <!--PageBreak-->(pitfall traps, maize fields), 1♀ (NCA 2004/1340), 1♂ (NCA 2004/1343), 1♂ (NCA 2004/1358), 1♂ 1♀ (NCA 2006/1351), 1♂ (NCA 2004/1348), 1♀ (NCA 2004/2132); Mount Kasigau, Jora village, <named-content xmlns:xlink="http://www.w3.org/1999/xlink" content-type="dwc:verbatimCoordinates" xlink:type="simple">03°50'S, 38°39'E</named-content>, leg. E. Selempo, XII.2001 (pitfall trap), 1♂ (MRAC 213091); Nairobi, Garden at Muthaiga [<named-content xmlns:xlink="http://www.w3.org/1999/xlink" content-type="dwc:verbatimCoordinates" xlink:type="simple">01°15'S, 36°50'E</named-content>], leg. A. Russell-Smith, 30.XII.1977 (in short grass and under stones), 2♀ (PCRS); Ngaia Forest, <named-content xmlns:xlink="http://www.w3.org/1999/xlink" content-type="dwc:verbatimCoordinates" xlink:type="simple">00°19'N, 38°02'E</named-content>, leg. R. Jocqué, C. Warui &amp; D. Van den Spiegel, 24.IV.2004 (sieved litter), 1♀ (MRAC 215238); Same locality, 1071m a.s.l., leg. D. Van den Spiegel, 3.XII.2002, 1♀ (MRAC 220167). MALAWI: Chintheche, <named-content xmlns:xlink="http://www.w3.org/1999/xlink" content-type="dwc:verbatimCoordinates" xlink:type="simple">11°50'S, 33°13'E</named-content>, leg. R. Jocqué, II.1977, 1♂ (MRAC 152368); Michiru Wildlife Reserve, near Blantyre, <named-content xmlns:xlink="http://www.w3.org/1999/xlink" content-type="dwc:verbatimCoordinates" xlink:type="simple">15°45'S, 34°58'E</named-content>, leg. A. Russell-Smith, 27.X.1996, 1♀ (PCRS). MOZAMBIQUE: Inhaca Island, <named-content xmlns:xlink="http://www.w3.org/1999/xlink" content-type="dwc:verbatimCoordinates" xlink:type="simple">26°01'S, 32°54'E</named-content>, leg. T. Steyn, 28.V–19.VI.1994  (beach and dunes, by hand), 2♂ (MRAC 215980); Same locality, leg. T. Steyn, 5–19.II.1994 (coastal woodland, pitfalls), 1♂ 1♀ (MRAC 208942); Same data, 2–16.X.1993, 1♀ (MRAC 209033); Same data, 30.X–13.XI.1993, 1♂ (MRAC 209057); Same data, 13–27.XI.1993, 3♂ 1♀ (MRAC 209294); Same data, 5–19.III.1994, 1♀ (MRAC 209437); Same data, 25.VI–9.VII.1994, 1♀ (MRAC 209464); Same data, 19.III–2.IV.1994, 1♂ (MRAC 209731); Same data, 14–28.V.1994, 2♂ (MRAC 209773); Same data, 23.VII–6.VIII.1994, 4♂ 1♀ (MRAC 209878); Same data, 19.II–5.III.1994, 1♀ (MRAC 209893); Same locality, leg. T. Steyn, 11–25.XII.1993 (open parkland, pitfalls), 1♂ (MRAC 209687); Same locality, leg. T. Steyn, 4–18.X.1993 (wetland, pitfalls), 1♂ (MRAC 209068); Same data, 28.V–19.VI.1994, 1♀ (MRAC 209718); Same data, 25.VI–9.VII.1994, 1♂ (MRAC 208987). NIGERIA: <italic>Western State</italic>: Ibadan, I.I.T.A., <named-content xmlns:xlink="http://www.w3.org/1999/xlink" content-type="dwc:verbatimCoordinates" xlink:type="simple">07°14'N, 03°30'E</named-content>, leg. A. Russell-Smith, 7.VI.1981 (short grass beside lake), 1♀ (MRAC 177278). RWANDA: Butare, <named-content xmlns:xlink="http://www.w3.org/1999/xlink" content-type="dwc:verbatimCoordinates" xlink:type="simple">02°36'S, 29°44'E</named-content>, leg. P. Nyalugaka, VI–VII.1971, 1♂ 1♀ (MRAC 140729). SOUTH AFRICA: <italic>Eastern Cape Province</italic>: Mpofu Nature Reserve, <named-content xmlns:xlink="http://www.w3.org/1999/xlink" content-type="dwc:verbatimCoordinates" xlink:type="simple">32°36'S, 26°36'E</named-content>, leg. S. Peinke (in building), 1♀ (NCA 2011/823); St Francis Bay, <named-content xmlns:xlink="http://www.w3.org/1999/xlink" content-type="dwc:verbatimCoordinates" xlink:type="simple">34°08'S, 24°50'E</named-content>, leg. A. Leroy, 18.XII.2006 (in leaf litter, under vegetation, static dunes), 1♂ (NCA 2008/1989); W of Sterkstroom, Bamboesberg, Farm Bamboeshoek, <named-content xmlns:xlink="http://www.w3.org/1999/xlink" content-type="dwc:verbatimCoordinates" xlink:type="simple">31°36'S, 26°22'E</named-content>, leg. M. Burger, M. Fabricius &amp; C. Lakoy, 1♀ (NCA 2008/1895). <italic>Free State Province</italic>: Bloemfontein, <named-content xmlns:xlink="http://www.w3.org/1999/xlink" content-type="dwc:verbatimCoordinates" xlink:type="simple">29°08'S, 26°10'E</named-content>, leg. S. Louw, 8.XII.1988 (in house), 1♀ (NMBA 2800); Bloemfontein, Bain's Vlei, <named-content xmlns:xlink="http://www.w3.org/1999/xlink" content-type="dwc:verbatimCoordinates" xlink:type="simple">29°02.764'S, 26°04.780'E</named-content>, leg. V. Swart, 26.XII.2011 (on floor in- side house), 1♂ (TMSA 24131); Bloemfontein, Free State National Botanical Gardens, <named-content xmlns:xlink="http://www.w3.org/1999/xlink" content-type="dwc:verbatimCoordinates" xlink:type="simple">29°08'S, 26°10'E</named-content>, leg. R. Poller &amp; S. Otto, XII.2006 (pitfall traps), 2♂ (NMBA 11165); Same locality, <named-content xmlns:xlink="http://www.w3.org/1999/xlink" content-type="dwc:verbatimCoordinates" xlink:type="simple">29°02'S, 26°12'E</named-content>, leg. V. Butler, 18.IX.2009 (<italic><tp:taxon-name>Searsia lancea</tp:taxon-name></italic> leaf litter), 1♀ (NMBA 15672); Same locality, <named-content xmlns:xlink="http://www.w3.org/1999/xlink" content-type="dwc:verbatimCoordinates" xlink:type="simple">29°03'S, 26°13'E</named-content>, leg. C. Haddad, X.2010 (base of grass tussocks), 1♀ (NMBA 16163); Bloemfontein district, Farm Deelhoek, <named-content xmlns:xlink="http://www.w3.org/1999/xlink" content-type="dwc:verbatimCoordinates" xlink:type="simple">28°51'S, 26°07'E</named-content>, leg. C. Haddad, 17.XI.2001 (<italic><tp:taxon-name>Eucalyptus</tp:taxon-name></italic> leaf litter), 1♂ 2♀ (NCA 2002/500); Bloemfontein district, Hopefield farm, <named-content xmlns:xlink="http://www.w3.org/1999/xlink" content-type="dwc:verbatimCoordinates" xlink:type="simple">28°54'S, 26°14'E</named-content>, leg. C. Haddad, 28.X.2001 (bluegum leaf debris), 1imm. 3♂ 1♀ (MRAC 214919); Same locality, leg. C. Haddad, 18.XI.2001 (<italic><tp:taxon-name>Eucalyptus</tp:taxon-name></italic> leaf litter), 5♀ (NCA 2002/501); Same locality, leg. C. Haddad, 22.XII.2002 (kukuyu grass along reservoir), 1♀ (NCA 2002/502); Brandfort district, Florisbad Research Station, <named-content xmlns:xlink="http://www.w3.org/1999/xlink" content-type="dwc:verbatimCoordinates" xlink:type="simple">28°46'S, 26°05'E</named-content>, 1250m a.s.l., leg.<!--PageBreak--> Museum Staff, III.1983 (pitfall traps), 1♀ (NMBA 351); Same locality, leg. L.N. Lotz, 23.XI–8.XII.1987 (pitfall traps), 1♂ (NMBA 8315), 1♂ (NMBA 8459); Same locality, leg. L.N. Lotz, 8–21.XII.1987 (pitfall traps), 1♂ (NMBA 8464), 1♂ (NMBA 9331); Same locality, leg. L.N. Lotz, 31.X–18.XI.1988 (pitfall traps), 1♂ (NMBA 4814), 1♂ (NMBA 4884), 1♂ (NMBA 4909), 1♂ (NMBA 4919); Erfenis Dam Nature Reserve, <named-content xmlns:xlink="http://www.w3.org/1999/xlink" content-type="dwc:verbatimCoordinates" xlink:type="simple">28°30'S, 26°48'E</named-content>, leg. C. Haddad, S. Otto &amp; R. Poller, 22.X–22.XI.2005 (pitfall traps, unburned site 2), 1♂ (NMBA 13943); Ladybrand district, Farm De Luc, <named-content xmlns:xlink="http://www.w3.org/1999/xlink" content-type="dwc:verbatimCoordinates" xlink:type="simple">29°17.524'S, 27°24.267'E</named-content>, leg. C. Haddad, 5.XII.2008 (base of grass tussocks), 2♀ (NCA 2008/4282); Sandveld Nature Reserve, <named-content xmlns:xlink="http://www.w3.org/1999/xlink" content-type="dwc:verbatimCoordinates" xlink:type="simple">27°41'S, 25°43'E</named-content>, leg. C. Haddad, 22.IX.2003 (<italic><tp:taxon-name>Acacia erioloba</tp:taxon-name></italic> leaf litter), 2♂ (NCA 2002/524); Same locality, leg. C.  Haddad, 25.X.2003 (<italic><tp:taxon-name>Acacia erioloba</tp:taxon-name></italic> leaf litter), 1♂ (NCA 2002/513); Willem Pretorius Nature Reserve, <named-content xmlns:xlink="http://www.w3.org/1999/xlink" content-type="dwc:verbatimCoordinates" xlink:type="simple">28°16.660'S, 27°12.207'E</named-content>, leg. R. Fourie &amp; A. Grobler, 30.IX–28.X.2009 (pitfall traps, near water level), 1♂ (NCA 2009/3526). <italic>Gauteng Province</italic>:Alice Glockner Nature Reserve, Wonderboom, Farm Rietspruit, <named-content xmlns:xlink="http://www.w3.org/1999/xlink" content-type="dwc:verbatimCoordinates" xlink:type="simple">26°44.389'S, 28°22.661'E</named-content>, leg. R. Koko, 2.VIII.2005 (pitfall traps), 1♀ (NCA 2008/2783); Johannesburg, Florida [<named-content xmlns:xlink="http://www.w3.org/1999/xlink" content-type="dwc:verbatimCoordinates" xlink:type="simple">26°30'S, 27°54'E</named-content>], leg. R. Tucker, XII.1918, 1♀ (SAM B4507); Krugersdorp, Farm Hekpoort, 25°56'52.9''S, 27°37'46.0''E, 1447m a.s.l., leg. H. Roux, 2.XII.2003 (baited pitfall, open woodland), 1♀ (NCA 2008/4280); Marievale Bird Sanctuary, <named-content xmlns:xlink="http://www.w3.org/1999/xlink" content-type="dwc:verbatimCoordinates" xlink:type="simple">26°20'S, 28°32'E</named-content>, leg. V.D. &amp; B. Roth, 8.XII.1990, 1♀ (CAS,  CASENT 9033179). <italic>KwaZulu-Natal Province</italic>: Empangeni, <named-content xmlns:xlink="http://www.w3.org/1999/xlink" content-type="dwc:verbatimCoordinates" xlink:type="simple">28°45'S, 31°54'E</named-content>, leg. P. Reavell, 21.XI.1978 (on wall of plastic pool), 1♀ (NMSA); Hluhluwe-Imfolozi Park, Hilltop Research Station, <named-content xmlns:xlink="http://www.w3.org/1999/xlink" content-type="dwc:verbatimCoordinates" xlink:type="simple">28°04.680'S, 32°02.472'E</named-content>, leg. C. Haddad, 20.IV.2006 (leaf litter, Afromontane forest), 1imm. 1♂ 1♀ (NCA 2006/808); iSimangaliso [Greater St Lucia] Wetlands Park, Hell's Gate, <named-content xmlns:xlink="http://www.w3.org/1999/xlink" content-type="dwc:verbatimCoordinates" xlink:type="simple">28°02.3'S, 32°26.0'E</named-content>, leg. J. Esterhuizen, 26.I.2004 (tsetse fly traps), 1♂ (NCA 2004/776); Mfongozi, <named-content xmlns:xlink="http://www.w3.org/1999/xlink" content-type="dwc:verbatimCoordinates" xlink:type="simple">27°17'S, 32°09'E</named-content>, leg. W.C. Jones, I.1918, 1♂ (SAM B4140); Ndumo Game Reserve, Dipini Hide, <named-content xmlns:xlink="http://www.w3.org/1999/xlink" content-type="dwc:verbatimCoordinates" xlink:type="simple">26°51.678'S, 32°15.514'E</named-content>, leg. C. Haddad, 6.VII.2002 (on ground), 1♂ (NCA 2002/375); Same locality, E shore of Shokwe Pan, <named-content xmlns:xlink="http://www.w3.org/1999/xlink" content-type="dwc:verbatimCoordinates" xlink:type="simple">26°52.516'S, 32°12.407'E</named-content>, leg. C. Haddad, 22.I.2006 (grass at base of fever trees), 1♂ 2♀ (NCA 2006/721); Pietermaritzburg, <named-content xmlns:xlink="http://www.w3.org/1999/xlink" content-type="dwc:verbatimCoordinates" xlink:type="simple">29°37'S, 30°23'E</named-content>, leg. R.F. Lawrence, XI.1943, 2♀ (NMSA 3921); Same locality, leg. R.F.  Lawrence, XII.1936, 1♂ (NMSA 1341); Umgeni River Valley [<named-content xmlns:xlink="http://www.w3.org/1999/xlink" content-type="dwc:verbatimCoordinates" xlink:type="simple">29°28'S, 30°14'E</named-content>], leg. R.F. Lawrence, XII.1959, 1♀ (NMSA 7425); Zululand, <named-content xmlns:xlink="http://www.w3.org/1999/xlink" content-type="dwc:verbatimCoordinates" xlink:type="simple">28°18'S, 32°21'E</named-content>, leg. J. Pryke, 1.II.2010 (pitfall traps, indigenous forest), 1♀ (NCA 2011/910). <italic>Limpopo Province</italic>: Acornhoek [<named-content xmlns:xlink="http://www.w3.org/1999/xlink" content-type="dwc:verbatimCoordinates" xlink:type="simple">24°36'S, 31°05'E</named-content>], leg. R. Tucker, XI.1918, 2imm. 4♂ 8♀ (SAM B4385); Bekendevlei, between Settlers and Tuinplaas (Springbokvlakte), leg. M. van Jaarsveld, 17.XII.2002 (pitfall traps, grass), 3♂ (NCA 2003/1337); Klein Kariba, near Warmbaths [Bela-Bela], <named-content xmlns:xlink="http://www.w3.org/1999/xlink" content-type="dwc:verbatimCoordinates" xlink:type="simple">24°50'S, 28°20'E</named-content>, 1140m a.s.l., leg. C.E. Griswold, 24–28.XI.1996 (lush bushveld), 1♀ (CAS, CASENT 9033184); Makalali Private Game  Reserve, <named-content xmlns:xlink="http://www.w3.org/1999/xlink" content-type="dwc:verbatimCoordinates" xlink:type="simple">24°09'S, 30°41'E</named-content>, leg. C. Whitmore, XI.1999, 1♀ (NCA 2007/1150);  Messina [Musina, <named-content xmlns:xlink="http://www.w3.org/1999/xlink" content-type="dwc:verbatimCoordinates" xlink:type="simple">22°20'S, 30°02'E</named-content>], leg. R. Tucker, XI.1918, 1♀ (SAM B4472); Roedtan, between Settlers and Tuinplaas (Springbokvlake), leg. M. van Jaarsveld, 6.II.2002 (pitfall traps, grass), 1♀ (NCA 2003/505); Settlers, <named-content xmlns:xlink="http://www.w3.org/1999/xlink" content-type="dwc:verbatimCoordinates" xlink:type="simple">24°59'S, 28°33'E</named-content>, leg. H. van der Merwe, 5.XII.1979, 1♀ (NCA 2010/246); Soutpansberg Mountains, Lajuma <!--PageBreak-->Mountain Retreat, Woodland 2a, <named-content xmlns:xlink="http://www.w3.org/1999/xlink" content-type="dwc:verbatimCoordinates" xlink:type="simple">23°02.534'S, 29°26.848'E</named-content>, leg. S. Foord, 25.I.2008 (pitfall traps), 1♀ (NCA 2008/1897); Same locality, leg. S. Foord, 3.XI.2004 (sifting litter, woodland), 1♂ (NCA 2010/2626). <italic>Mpumulanga Province</italic>: Bethal, <named-content xmlns:xlink="http://www.w3.org/1999/xlink" content-type="dwc:verbatimCoordinates" xlink:type="simple">26°26'S, 29°27'E</named-content>, leg. Dr. Broodryk, I.1986 (maize field), 1♂ (NCA 86/60); Delmas, Farm Rietvallei, 26.087°S, 28.573°E, leg. M. van Jaarsveld, 23.II.2005 (pitfall traps,  unsprayed maize), 1♀ (NCA 2007/1303); Delmas, Farm Welgevonden, <named-content xmlns:xlink="http://www.w3.org/1999/xlink" content-type="dwc:verbatimCoordinates" xlink:type="simple">26°14.640'S, 28°42.378'E</named-content>, leg. D. Jacobs, 9–26.XII.2007, 1♂ (NCA 2008/3900); Komatipoort [<named-content xmlns:xlink="http://www.w3.org/1999/xlink" content-type="dwc:verbatimCoordinates" xlink:type="simple">25°31'S, 31°49'E</named-content>], leg. R. Tucker, XI.1918, 1♀ (SAM B4342); Kruger National Park, 6km S of Skukuza, <named-content xmlns:xlink="http://www.w3.org/1999/xlink" content-type="dwc:verbatimCoordinates" xlink:type="simple">25°00'S, 31°36'E</named-content>, 1200ft, leg. C. Griswold, 17.XII.1984 (in shady ravine), 1♀ (NMSA 20278). <italic>Northern Cape Province</italic>: Kathu district, Pniel Farm, <named-content xmlns:xlink="http://www.w3.org/1999/xlink" content-type="dwc:verbatimCoordinates" xlink:type="simple">28°35.420'S, 24°31.967'E</named-content>, leg. R. Lyle, 20.IX–31.X.2005 (pitfall traps, dry savanna), 1imm. 1♂ (NCA 2006/1097); Prieska district, Green Valley Nuts, <named-content xmlns:xlink="http://www.w3.org/1999/xlink" content-type="dwc:verbatimCoordinates" xlink:type="simple">29°35'S, 22°56'E</named-content>, leg. C. Haddad, 18.XII.2002 (under cut ground cover vegetation, pistachio orchards), 1♂ 2♀ (NCA 2002/487); Schmidtsdrift district, Geelkoppies Farm, <named-content xmlns:xlink="http://www.w3.org/1999/xlink" content-type="dwc:verbatimCoordinates" xlink:type="simple">28°43'S, 23°52'E</named-content>, leg. C. Haddad, V.2002 (kukuyu grass along reservoir), 1♂ (NCA 2002/489). <italic>North West Province</italic>: Brits, <named-content xmlns:xlink="http://www.w3.org/1999/xlink" content-type="dwc:verbatimCoordinates" xlink:type="simple">25°39'S, 27°45'E</named-content>, leg. R. Watmough, 1984–1985 (cotton field), 2♀ (NCA 87/8); Vryburg district, Weltevrede Farm, <named-content xmlns:xlink="http://www.w3.org/1999/xlink" content-type="dwc:verbatimCoordinates" xlink:type="simple">27°24.976'S, 24°29.906'E</named-content>, leg. R. Lyle, R. Fourie, D. du Plessis &amp; J. Adendorff, 9–12.I.2008 (leaf litter, Winkler traps), 1♀ (NCA 2009/3675); Same locality, <named-content xmlns:xlink="http://www.w3.org/1999/xlink" content-type="dwc:verbatimCoordinates" xlink:type="simple">27°26.258'S, 24°29.873'E</named-content>, leg. R. Lyle, R. Fourie, D. du Plessis &amp; J. Adendorff, 10.I.2008 (leaf litter, dry river bed), 1♀ (NCA 2009/3677). <italic>Western Cape Province</italic>: Fisherhaven, near Hermanus, <named-content xmlns:xlink="http://www.w3.org/1999/xlink" content-type="dwc:verbatimCoordinates" xlink:type="simple">34°21.430'S, 19°07.557'E</named-content>, leg. C. Haddad, 12.I.2008 (sifting leaf litter), 1♀ (NCA 2008/462); Same locality, leg. C. Haddad, 26.XII.2000 (under rocks along Bot River Lagoon), 1♀ (NCA 2002/503); Malmesbury, Rondeberg, <named-content xmlns:xlink="http://www.w3.org/1999/xlink" content-type="dwc:verbatimCoordinates" xlink:type="simple">33°24'S, 18°16'E</named-content>, leg. G. Visagie, 24.X.1987 (under plants), 1♀ (NMBA 2143); Montagu Baths, <named-content xmlns:xlink="http://www.w3.org/1999/xlink" content-type="dwc:verbatimCoordinates" xlink:type="simple">33°47'S, 20°07'E</named-content>, leg. W.F. Purcell, X.1902, 1♂ 2♀ (SAM 12676); Swartberg Nature Reserve, Gamkaskloof, Die Hel, <named-content xmlns:xlink="http://www.w3.org/1999/xlink" content-type="dwc:verbatimCoordinates" xlink:type="simple">33°21'S, 21°41'E</named-content>, leg. Z. van der Walt, 15.II.2001 (on soil), 1♂ 3♀ (NCA 2002/202); Same data, 1♀ (NCA 2005/2029). SWAZILAND: Hlatikulu [<named-content xmlns:xlink="http://www.w3.org/1999/xlink" content-type="dwc:verbatimCoordinates" xlink:type="simple">26°57'S, 31°18'E</named-content>], I.1939, 1♀ (NMSA 2574); Mbabane [<named-content xmlns:xlink="http://www.w3.org/1999/xlink" content-type="dwc:verbatimCoordinates" xlink:type="simple">26°19'S, 31°08'E</named-content>], leg. R.F. Lawrence, XI.1964, 1imm. 2♂ 4♀ (NMSA 9441). TANZANIA: Mkomazi Game Reserve, behind Ibaya Camp, <named-content xmlns:xlink="http://www.w3.org/1999/xlink" content-type="dwc:verbatimCoordinates" xlink:type="simple">04°00'S, 38°00'E</named-content>, leg. S. van Noort, 1.XII.1993 (leaf litter near stream), 1♀ (SAM C5360); Same locality, Ibaya Camp, <named-content xmlns:xlink="http://www.w3.org/1999/xlink" content-type="dwc:verbatimCoordinates" xlink:type="simple">04°00'S, 38°00'E</named-content>, leg. S. van Noort, 6.XII.1993 (in <italic><tp:taxon-name>Ficus</tp:taxon-name></italic> litter), 1♂ (SAM C5359); Same locality, leg. A. Russell- Smith, 24.XI.1994 (litter of dry <italic><tp:taxon-name>Spirostachys</tp:taxon-name></italic> forest), 3♂ 8♀ (MRAC 211326); Uzungwa Mountains, Mwanihana Forest, Sanje River [<named-content xmlns:xlink="http://www.w3.org/1999/xlink" content-type="dwc:verbatimCoordinates" xlink:type="simple">07°50'S, 36°50'E</named-content>], 300m a.s.l., loc. 14, leg. M. Stoltze &amp; N. Scharff, 25.VIII.1982, 1♀ (ZMUC); 1km N of Matema, forest at foot of Livingstone Mountains, <named-content xmlns:xlink="http://www.w3.org/1999/xlink" content-type="dwc:verbatimCoordinates" xlink:type="simple">09°30'S, 34°03'E</named-content>, leg. R. Jocqué, 24.XI.1991 (sieved litter), 2♀ (MRAC 1735592); Same locality, leg. R. Jocqué, 5.XI.1991 (litter, by hand), 1♀ (MRAC 173449). UGANDA: Entebbe, Entebbe Botanical Gardens [<named-content xmlns:xlink="http://www.w3.org/1999/xlink" content-type="dwc:verbatimCoordinates" xlink:type="simple">00°03'N, 32°28'E</named-content>], leg. A. Russell-Smith, 17.V.1991 (in long grass), 1♀ (PCRS); Mpanga Forest Reserve, near Mpigi [<named-content xmlns:xlink="http://www.w3.org/1999/xlink" content-type="dwc:verbatimCoordinates" xlink:type="simple">00°12'N, 32°17'E</named-content>], leg. A. Russell-Smith, 28.VI.1998 (in litter), 1♀ (PCRS). ZIMBABWE: 42km S of Karoi, 1729B2, leg. Falcon College and NHMZ staff, 16.XII.1984, 1♀ (NMZ 3977); Bulawayo, Hillside,<!--PageBreak--> <named-content xmlns:xlink="http://www.w3.org/1999/xlink" content-type="dwc:verbatimCoordinates" xlink:type="simple">20°10'S, 28°33'E</named-content>, leg. M. FitzPatrick, II.1999, 1♀ (NMZ 15401); Same locality, leg. M. FitzPatrick, III.1999, 1♀ (NMZ 15405); Cheware River, 2km SW of Kasawe spring, 1629B1, leg. Falcon College and NHMZ staff, 8.XII.1984, 1♀ (NMZ 3850); Detema stream, 1km NE of Tobwe School, 1827B1, leg. I.M. Sango, 31.VIII.1985, 1♂ (NMZ 3741); S of Bulawayo, R.E.P. School, Matopos, 2028B3, leg. S. Higgins, 1.XI.1979, 1♀ (NMZ 536); Victoria Falls, <named-content xmlns:xlink="http://www.w3.org/1999/xlink" content-type="dwc:verbatimCoordinates" xlink:type="simple">17°56'S, 25°50'E</named-content>, leg. W.J. Pulawski, 1–8.II.1995, 4♀ (CAS, CASENT 9033117).</p></tp:treatment-sec><tp:treatment-sec sec-type="Diagnosis"><title>Diagnosis.</title><p>Females of this species can be recognised by the broad curved epigynal ridges and the nearly round ST II of the female epigyne (<xref ref-type="fig" rid="F17">Fig. 80</xref>). Males have a curved basal section of the embolus and a distal section that is gently curved towards the tip of the embolus (<xref ref-type="fig" rid="F8">Figs 54</xref><xref ref-type="fig" rid="F17">, 82</xref>).</p><fig id="F17" position="float" orientation="portrait"><label>Figures 80–83.</label><caption><p>Genitalic morphology of <italic><tp:taxon-name>Cambalida fulvipes</tp:taxon-name></italic> (Simon, 1896): <bold>80</bold> female epigyne, ventral view <bold>81</bold> same, dorsal view <bold>82</bold> male palp, ventral view <bold>83</bold> same, retrolateral view. Scale bars = 0.25mm.</p></caption><graphic xmlns:xlink="http://www.w3.org/1999/xlink" xlink:href="ZooKeys-234-067-g017.jpg" position="float" orientation="portrait" xlink:type="simple"/></fig></tp:treatment-sec><tp:treatment-sec sec-type="Remarks"><title>Remarks.</title><p>The larger of the two females in the type series is designated here as the lectotype.</p></tp:treatment-sec><tp:treatment-sec sec-type="Female"><title>Female</title><p><bold>(Hopefield, NCA 2002/502).</bold> Measurements: CL 2.45, CW 1.84, AL 3.70, AW 2.30, TL 5.95 (5.95–6.90), FL 0.22, SL 1.16, SW 1.08, AME–AME 0.07, AME–ALE 0.02, ALE–ALE 0.34, PME–PME 0.14, PME–PLE 0.07, PLE–PLE 0.54, PERW 0.77, MOQAW 0.32, MOQPW 0.44, MOQL 0.43.</p><p>Length of leg segments (sequence from femur to tarsus, and total): I 1.70 + 0.75 + 1.36 + 1.28 + 0.88 = 5.97; II 1.55 + 0.63 + 1.13 + 1.11 + 0.75 = 5.17; III 1.40 + 0.68 + 1.04 + 1.23 + 0.65 = 5.00; IV 2.09 + 0.85 + 1.85 + 2.12 + 0.85 = 7.76.</p><p>Carapace dark orange-brown with black mottling, clypeus slightly paler, eye region darker; black striae radiating from fovea towards palps and leg coxae; surface finely granulate, sparsely covered in white plumose setae. All eyes with black rings; AER procurved, ALE much larger than AME; AME separated by distance approximately <sup>3</sup>∕<sub>5</sub> their diameter, AME separated from ALE by <sup>1</sup>∕<sub>6</sub> AME diameter; clypeus height slightly less than 1½ AME diameter; PER procurved, PLE slightly larger than PME; PME separated by distance slightly less than their diameter, PME separated from PLE by distance slightly more than ½ PME diameter; CW:PERW = 2.39:1. Chelicerae deep orange-brown with black mottling on anterior surface, pale orange-brown proximally and along prolateral distal margin; three teeth on promargin, median tooth largest, proximal and distal teeth smaller and subequal, distal tooth situated closest to median tooth; two slightly separated subequal teeth on retromargin; endites mottled dark brown, fading to yellow and cream prolaterally; labium mottled dark brown, cream distally; sternum deep orange-brown with dark brown mottling, except at setal bases, giving speckled appearance. Legs finely granulate; femora I brown with black mottling, except along dorsal midline, yellow dorsally at distal end; femora II and III yellow with broad black mottled ring at ¾ their length; femora IV yellow, with dark brown ring with black mottling from ½ their length, yellow at distal end; patellae I–IV yellow with faint black mottling, dark around patellar indentation; tibiae, metatarsi and tarsi I–III yellow with faint lateral mottling; tibiae IV yellow-orange with broad incomplete mott- led black ring medially, mottling absent dorsally, proximally and distally; metatarsi IV yellow with faint black lateral mottling; tarsi IV yellow. Leg spination: femora: I pl 1 do 3, II do 3, III pl 2 do 3 rl 1, IV pl 1 do 3 rl 1; patellae with do 1 long distal seta; <!--PageBreak-->tibiae: I plv 1 rlv 1, II rlv 1-2, III pl 2 rl 2 plv 2 vt 2, IV pl 2 rl 2 plv 2 vt 2; metatarsi: I plv 2 rlv 2, II plv 2 rlv 2, III pl 2 rl 2 plv 2 rlv 2 vt 3, IV pl 3 rl 3 plv 2 rlv 2 vt 3. Palpal spination: femora do 2, patellae pl 1 spine and do 2 short setae, one proximally and one distally, tibiae pl 1 do 1 plv 1, tarsi pl 1 plv 3 rlv 1. Abdomen mottled dark grey, with cream spots around sigilla, fine cream chevrons in posterior ⅔ of abdomen and small white spot above spinnerets; dorsal scutum mottled dark brown, extending <sup>1</sup>∕<sub>5</sub> abdomen length; venter mottled pale grey, darker towards spinnerets, epigastric sclerite brown and inframamillary sclerite yellow-brown. Epigyne with broad curved epigynal ridges with lateral copulatory openings (<xref ref-type="fig" rid="F17">Fig. 80</xref>); copulatory ducts initially directed laterally, looping sharply towards posterior then transversely towards midline, bending at nearly a right angle before entering ST II posteromedially; ST II somewhat round, joined broadly to large kidney-shaped posterior ST I (<xref ref-type="fig" rid="F17">Fig. 81</xref>).</p></tp:treatment-sec><tp:treatment-sec sec-type="Male"><title>Male</title><p><bold>(Bain’s Vlei, TMSA 24131).</bold> Measurements: CL 2.50, CW 1.83, AL 2.75, AW 1.55, TL 5.10 (5.07–5.45), FL 0.19, SL 1.10, SW 1.01, AME–AME 0.07, AME–ALE 0.03, ALE–ALE 0.34, PME–PME 0.13, PME–PLE 0.06, PLE–PLE 0.52, PERW 0.73, MOQAW 0.33, MOQPW 0.42, MOQL 0.41.</p><p>Length of leg segments (sequence from femur to tarsus, and total): I 1.73 + 0.73 + 1.48 + 1.43 + 1.03 = 6.40; II 1.62 + 0.63 + 1.23 + 1.26 + 0.91 = 5.65; III 1.49 + 0.65 + 1.10 + 1.35 + 0.73 = 5.32; IV 2.19 + 0.81 + 1.94 + 2.20 + 0.95 = 8.09.</p><p>Carapace dark brown, nearly black, clypeus black medially and paler brown laterally, eye region black; black striae radiating from fovea towards palps and leg coxae; surface finely granulate, densely covered in white plumose setae. All eyes with black rings; AER procurved, ALE larger than AME; AME separated by distance slightly more than <sup>3</sup>∕<sub>5</sub> their diameter, AME separated from ALE by distance equal to ¼ AME diameter; clypeus height equal to 1<sup>4</sup>∕<sub>5</sub> AME diameter; PER procurved, PLE slightly larger than PME; PME separated by distance slightly more than ⅞ their diameter, PME separated from PLE by distance slightly more than <sup>2</sup>∕<sub>5</sub> PME diameter; CW:PERW = 2.51:1. Chelicerae dark brown with black mottling on anterior surface, yellow along prolateral distal margin; three teeth on promargin, median tooth largest, proximal and distal teeth smaller and subequal, distal tooth situated closest to median tooth; two slightly separated subequal teeth on retromargin, closer to fang base than promarginal teeth; endites dark brown, fading to yellow and cream prolaterally;  labium dark brown, cream distally; sternum deep red-brown with black mottling, except at setal bases, giving speckled appearance. Legs finely granulate; femora I dark brown, bright yellow-orange dorsally and at distal end laterally; femora II bright orange with proximal and lateral black mottling; femora III orange with black mottling in distal ⅓; femora IV dark orange with black lateral mottling and broad black band in distal ½; patellae I–III bright yellow and IV bright orange, all with black lateral mottling, darker around patellar indentation; tibiae, metatarsi and tarsi I and II yellow and III orange with faint black lateral mottling; tibiae IV reddish-orange with dense black mottling, yellow at distal end; metatarsi IV bright red-orange with black mottling, except at proximal end; tarsi IV yellow-orange. Leg spination: femora: I pl 1 do 3, II pl 1 do 3, III pl 2 do 3 rl 1, IV pl 2 do 3 rl 1; patellae with do 1 long distal seta; tibiae: I plv 1 rlv 1, II rlv 2,<!--PageBreak--> III pl 2 rl 2 plv 1-2 rlv 0-1 vt 2, IV pl 2 rl 2 plv 2 rlv 1 vt 2; metatarsi: I plv 2 rlv 2, II plv 2 rlv 2, III pl 2 rl 2 plv 2 rlv 2 vt 3, IV pl 3 rl 3 plv 2 rlv 2 vt 3. Palpal spination: femora pl 1 do 2, patellae pl 1 spine and do 2 short setae, one proximally and one distally, tibiae pl 1 plv 1, tarsi pl 2 plv 2. Abdomen with deep wine-red dorsal scutum with dense black mottling, covering entire dorsum; small white spot of dense plumose setae just above spinnerets; venter mottled dark grey, epigastric sclerite, post-epigastric sclerites and ventral sclerite deep red-brown, inframamillary sclerite yellow-brown. Palps dark brown with dense black mottling; embolus short and broad, basal coil slightly curved, distal section nearly transverse in ventral view, curved towards tip (<xref ref-type="fig" rid="F8">Figs 54</xref><xref ref-type="fig" rid="F17">, 82, 83</xref>).</p></tp:treatment-sec><tp:treatment-sec sec-type="Distribution"><title>Distribution.</title><p>Widely distributed throughout sub-Saharan Africa (<xref ref-type="fig" rid="F21">Fig. 95</xref>).</p></tp:treatment-sec><tp:treatment-sec sec-type="Biology"><title>Biology.</title><p>This is the <italic><tp:taxon-name>Cambalida</tp:taxon-name></italic> species that occupies the greatest range of habitats, from tropical and temperate forests, to savannas, grasslands, karoo and fynbos. Although generally scarce in agroecosystems, this species has been caught in the ground cover layer of pistachio nuts in the Northern Cape Province of South Africa (<xref ref-type="bibr" rid="B12">Haddad and Dippenaar-Schoeman 2006</xref>), maize fields in Kenya and South Africa, and rice paddies in West Africa.</p><p>Feeding in <italic><tp:taxon-name>Cambalida fulvipes</tp:taxon-name></italic> follows a similar pattern to that observed for other corinnids such as <italic><tp:taxon-name>Graptartia</tp:taxon-name></italic> (<xref ref-type="bibr" rid="B8">Haddad 2004</xref>). Prey is grasped using the first two pairs of legs, which form a basket in which the prey is subdued. Following the bite, prey may die within 1 minute (e.g. vinegar flies <italic><tp:taxon-name>Drosophila melanogaster</tp:taxon-name></italic> Meigen), after which feeding commences. Once complete, only a small ball of macerated prey remains is left.</p></tp:treatment-sec><tp:treatment-sec><!--Section generated to contain objects referenced in tp:taxon-treatment.--><fig id="F2" position="float" orientation="portrait"><label>Figures 5–13.</label><caption><p>Digital microscope photographs of <italic><tp:taxon-name>Cambalida fulvipes</tp:taxon-name></italic> (Simon, 1896)from South Africa <bold>(5, 6, 8–13)</bold> and <italic><tp:taxon-name>Cambalida lineata</tp:taxon-name></italic> sp. n. from Madagascar <bold>(7)</bold>: <bold>5, 7</bold> female, dorsal habitus <bold>6</bold> male, dorsal habitus <bold>8</bold> female carapace, dorsal view <bold>9</bold> female abdomen, dorsal view <bold>10</bold> same, ventral view <bold>11</bold> male carapace, dorsal view <bold>12</bold> male abdomen, dorsal view <bold>13</bold> same, ventral view. Scale bars = 1.0mm. Abbreviations: <bold>DS</bold> dorsal scutum <bold>ES  </bold>epigastric sclerite <bold>IS</bold> inframamillary sclerite <bold>PES</bold> post-epigastric sclerite <bold>SI</bold> sigilla <bold>VS</bold> ventral sclerite.</p></caption><graphic xmlns:xlink="http://www.w3.org/1999/xlink" xlink:href="ZooKeys-234-067-g002.jpg" position="float" orientation="portrait" xlink:type="simple"/></fig><fig id="F8" position="float" orientation="portrait"><label>Figures 50–56.</label><caption><p>Digital microscope photographs of emboli of Afrotropical <italic><tp:taxon-name>Cambalida</tp:taxon-name></italic> species in ventral view: <bold>50</bold> <italic><tp:taxon-name>Cambalida compressa</tp:taxon-name></italic> sp. n. <bold>51</bold> <italic><tp:taxon-name>Cambalida coriacea</tp:taxon-name></italic> Simon, 1909 <bold>52</bold> <italic><tp:taxon-name>Cambalida deminuta</tp:taxon-name></italic> (Simon, 1909) <bold>53</bold> <italic><tp:taxon-name>Cambalida dippenaarae</tp:taxon-name></italic> sp. n. <bold>54</bold> <italic><tp:taxon-name>Cambalida fulvipes</tp:taxon-name></italic> (Simon, 1896) <bold>55</bold> <italic><tp:taxon-name>Cambalida griswoldi</tp:taxon-name></italic> sp. n. <bold>56</bold> <italic><tp:taxon-name>Cambalida loricifera</tp:taxon-name></italic> (Simon, 1885). Scale bars = 0.1mm.</p></caption><graphic xmlns:xlink="http://www.w3.org/1999/xlink" xlink:href="ZooKeys-234-067-g008.jpg" position="float" orientation="portrait" xlink:type="simple"/></fig><fig id="F21" position="float" orientation="portrait"><label>Figure 95.</label><caption><p>Distribution of <italic><tp:taxon-name>Cambalida fulvipes</tp:taxon-name></italic> (Simon, 1896) (circles), <italic><tp:taxon-name>Cambalida griswoldi</tp:taxon-name></italic> sp. n. (stars), <italic><tp:taxon-name>Cambalida lineata</tp:taxon-name></italic> sp. n. (squares), <italic><tp:taxon-name>Cambalida loricifera</tp:taxon-name></italic> (Simon, 1885) (triangles) and <italic><tp:taxon-name>Cambalida unica</tp:taxon-name></italic> sp. n. (cross) in the Afrotropical Region.</p></caption><graphic xmlns:xlink="http://www.w3.org/1999/xlink" xlink:href="ZooKeys-234-067-g021.jpg" position="float" orientation="portrait" xlink:type="simple"/></fig></tp:treatment-sec><ref-list><ref id="B12"><mixed-citation xmlns:xlink="http://www.w3.org/1999/xlink" xlink:type="simple"><person-group><name name-style="western"><surname>Haddad</surname><given-names>CR</given-names></name><name name-style="western"><surname>Dippenaar-Schoeman</surname><given-names>AS</given-names></name></person-group> (<year>2006</year>)<article-title> Epigeic spiders (Araneae) in pistachio orchards in South Africa.</article-title><source>African Plant Protection </source><volume>12</volume>: <fpage>12</fpage>-<lpage>22</lpage>.</mixed-citation></ref><ref id="B8"><mixed-citation xmlns:xlink="http://www.w3.org/1999/xlink" xlink:type="simple"><person-group><name name-style="western"><surname>Haddad</surname><given-names>CR</given-names></name></person-group> (<year>2004</year>)<article-title> A revision of the spider genus <italic>Graptartia</italic> Simon, 1896 (Araneae: Corinnidae) in the Afrotropical region.</article-title><source>African Entomology </source><volume>12</volume>: <fpage>71</fpage>-<lpage>81</lpage>.</mixed-citation></ref></ref-list></tp:taxon-treatment>
