# Supplementary material for: A revision of the Afrotropical spider genus Cambalida Simon, 1909 (Araneae, Corinnidae)
Source: Zookeys. 2012 Oct 30;(234):67–119. doi: 10.3897/zookeys.234.3417 (PMC3496914; doi:10.3897/zookeys.234.3417)
Supplement: XML Treatment for Cambalida griswoldi [file zookeys.234.3417-treatment8.xml]

<!DOCTYPE tp:taxon-treatment
  PUBLIC "-//TaxonX//DTD Taxonomic Treatment Publishing DTD v0 20100105//EN" "tax-treatment-NSO.dtd">
<tp:taxon-treatment xmlns:tp="http://www.plazi.org/taxpub"><tp:treatment-meta><mixed-citation publication-type="journal"><person-group><name><surname>Haddad</surname><given-names>Charles Richard</given-names></name></person-group><article-title>A revision of the Afrotropical spider genus 
                    <italic>Cambalida</italic> Simon, 1909 (Araneae, Corinnidae)
                </article-title><source>Zookeys</source><day>30</day><month>10</month><year>2012</year><volume>2012</volume><issue>234</issue><fpage>67</fpage><lpage>119</lpage><pub-id pub-id-type="doi">10.3897/zookeys.234.3417</pub-id></mixed-citation></tp:treatment-meta><tp:nomenclature><tp:taxon-name>
                            <tp:taxon-name-part taxon-name-part-type="genus">Cambalida</tp:taxon-name-part>
                            <tp:taxon-name-part taxon-name-part-type="species">griswoldi</tp:taxon-name-part>
                        <object-id xmlns:xlink="http://www.w3.org/1999/xlink" xlink:type="simple">urn:lsid:zoobank.org:act:DC379B57-CF65-4DC1-8D42-901E4A6DD3E5</object-id>
								<object-id xmlns:xlink="http://www.w3.org/1999/xlink" xlink:type="simple">http://species-id.net/wiki/Cambalida_griswoldi</object-id>
								</tp:taxon-name><tp:taxon-status xmlns:xlink="http://www.w3.org/1999/xlink" xlink:type="simple">sp. n.</tp:taxon-status><xref ref-type="fig" rid="F8">Figures 55</xref><xref ref-type="fig" rid="F18">, 84–86</xref></tp:nomenclature><tp:treatment-sec sec-type="Type material"><title>Type material.</title><p><bold>Holotype female.</bold> MADAGASCAR:<italic><tp:taxon-name>Antsiranana</tp:taxon-name></italic>: Réserve Spéciale d’Ambre, 3.5km 235°SW Sakaramy, 12°28'08"S, 49°14'32"E, 325m a.s.l., leg. Fisher-Griswold Arthropod Team, 26–31.I.2001 (sifted litter, tropical dry forest) (CAS, CASENT 9006738).</p></tp:treatment-sec><tp:treatment-sec sec-type="Paratypes"><title>Paratypes.</title><p>MADAGASCAR:<italic><tp:taxon-name>Antsiranana</tp:taxon-name></italic>: Forêt d’Orangea, 3.6km 128° SE Remena, 12°15'32"S, 49°22'29"E, 90m a.s.l., leg. Fisher, Griswold <italic>et al</italic>., 22–28.II.2001 (pitfall trap, littoral rainforest), 2♀ (CAS, CASENT 9007088); Same locality as holotype, leg. L.J. Boutin, 26–31.I.2001, 1♀ (CAS, CASENT 9000791). <italic><tp:taxon-name>Toliara</tp:taxon-name></italic>: 18km NNW Betroka, 23°09'48"S, 45°58'07"E, 825m a.s.l., leg. M. Ivie &amp; A. Pollock, 9–14.XII.1994 (flight intercept traps), 1♂ (CAS, CASENT 9033123).</p></tp:treatment-sec><tp:treatment-sec sec-type="Other material examined"><title>Other material examined.</title><p>None.</p></tp:treatment-sec><tp:treatment-sec sec-type="Diagnosis"><title>Diagnosis.</title><p>Females have similar spermathecal proportions to the continental <italic><tp:taxon-name>Cambalida fulvipes</tp:taxon-name></italic> but can be recognised by the narrower, distinctly coiled epigynal ridges (<xref ref-type="fig" rid="F18">Fig. 84</xref>), which are broad and curved in <italic><tp:taxon-name>Cambalida fulvipes</tp:taxon-name></italic> (<xref ref-type="fig" rid="F17">Fig. 80</xref>). The distal section of the male embolus is short and slightly curved towards the tip (<xref ref-type="fig" rid="F18">Fig. 86</xref>).</p><fig id="F18" position="float" orientation="portrait"><label>Figures 84–88.</label><caption><p>Genitalic morphology of <italic><tp:taxon-name>Cambalida griswoldi</tp:taxon-name></italic> sp. n. <bold>(84–86)</bold> and <italic><tp:taxon-name>Cambalida lineata</tp:taxon-name></italic> sp. n. <bold>(87, 88)</bold>: <bold>84, 87</bold> female epigyne, ventral view <bold>85, 88</bold> same, dorsal view <bold>86</bold> male palpal tegulum, ventral view. Scale bars = 0.25mm.</p></caption><graphic xmlns:xlink="http://www.w3.org/1999/xlink" xlink:href="ZooKeys-234-067-g018.jpg" position="float" orientation="portrait" xlink:type="simple"/></fig></tp:treatment-sec><tp:treatment-sec sec-type="Etymology"><title>Etymology.</title><p>A patronym in honour of Charles Griswold, one of the collectors of the types, in recognition of his vast and significant collections of spiders on Madagascar.</p></tp:treatment-sec><tp:treatment-sec sec-type="Remark"><title>Remark.</title><p>The palp of the paratype male is greatly expanded and only the tegulum is illustrated here (<xref ref-type="fig" rid="F18">Fig. 86</xref>). The cymbium has the distal setae characteristic of the genus, confirming the placement of this species and the occurrence of <italic><tp:taxon-name>Cambalida</tp:taxon-name></italic> on Madagascar.</p></tp:treatment-sec><tp:treatment-sec sec-type="Female"><title>Female</title><p><bold>(holotype, Réserve Spéciale d’Ambre, CASENT 9006738).</bold> Measurements: CL 2.10, CW 1.52, AL 2.53, AW 1.78, TL 4.70 (4.65–4.75), FL 0.13, SL 0.97, SW 0.89, AME–AME 0.05, AME–ALE 0.02, ALE–ALE 0.26, PME–PME 0.11, PME–PLE 0.06, PLE–PLE 0.43, PERW 0.62, MOQAW 0.23, MOQPW 0.37, MOQL 0.36.</p><p>Length of leg segments (sequence from femur to tarsus, and total): I 1.28 + 0.57 + 1.03 + 0.98 + 0.64 = 4.50; II 1.17 + 0.55 + 0.84 + 0.88 + 0.56 = 4.00; III 1.05 + 0.54 + 0.70 + 0.95 + 0.44 = 3.68; IV 1.48 + 0.61 + 1.28 + 1.57 + 0.58 = 5.52.</p><p>Carapace deep orange-brown, clypeus deep yellow-brown, eye region slightly darker; faint black striae radiating from fovea towards palps and coxae and faint black mottling on slopes; surface finely granulate, sparsely covered in white plumose setae. AER procurved, eyes subequal in diameter; AME separated by distance ½ their diameter, AME separated from ALE by distance equal to ¼ AME diameter; clypeus height equal to 1⅔ AME diameter; PER procurved, PLE slightly larger than PME; PME separated by distance slightly more than <sup>4</sup>∕<sub>5</sub> their diameter, PME separated from PLE<!--PageBreak--> by distance slightly less than ½ PME diameter; CW:PERW = 2.45:1. Chelicerae deep yellow-brown with black mottling on anterior surface; three teeth on promargin, median tooth largest, proximal and distal teeth small, subequal in size, median and distal teeth adjacent; two teeth on retromargin, distal tooth slightly larger than proximal tooth, closer to fang base than promarginal teeth; endites yellow with black mottling, cream prolaterally; labium orange-brown with faint black mottling, cream distally; sternum orange with dense brown mottling, except at setal bases. Legs finely granulate; femora I–IV yellow-brown with black mottling laterally and ventrally, absent dorsally and at distal end ventrally; patellae I–IV yellow-brown with black mottling laterally and ventrally, absent dorsally, with faint median dorsal black line; tibiae I yellow with black mottling in distal half; tibiae II and III yellow-brown and IV orange-brown, all with black mottling, faint dorsally, with fine median dorsal black line; metatarsi I–III yellow with black mottling, absent proximally; metatarsi IV yellow-brown with black mottling, faint dorsally, absent proximally and distally; tarsi I–IV yellow. Leg spination: femora: I pl 1 do 3, II do 1, III pl 1 do 2 rl 1, IV pl 1 do 3 rl 1; patellae with do 1 long distal seta; tibiae: I plv 3 rlv 2, II rlv 2, III pl 2 rl 2 plv 2 rlv 1, IV pl 2 rl 2 plv 2 rlv 1 vt 2; metatarsi: I plv 2 rlv 2, II plv 2 rlv 2, III pl 2 rl 2 plv 2 rlv 2 vt 3, IV pl 3 rl 3 plv 2 rlv 2 vt 3. Palpal spination: femora do 2, patellae pl 1, tibiae pl 1 plv 1, tarsi pl 1 plv 3. Abdomen mottled dark grey dorsally with fine cream chevrons posteriorly; dorsum with red-brown scutum extending ⅔ abdomen length, with black mottling darker around margins of scutum, forming ring-shaped dorsal marking; venter mottled pale grey, darker towards spinnerets, with paired rectangular black markings between paired sclerite rows, midway between epigastric furrow and spinnerets; epigastric sclerite red-brown and inframamillary sclerite yellow-brown. Epigyne with small lateral copulatory openings situated within 6-shaped epigynal ridges (<xref ref-type="fig" rid="F18">Fig. 84</xref>); copulatory ducts initially directed transversely medially, bending at nearly right angle, entering ST II posterolaterally; ST II round, with nearly right-angled posterolateral margin, joined broadly to kidney-shaped posterior ST I (<xref ref-type="fig" rid="F18">Fig. 85</xref>).</p></tp:treatment-sec><tp:treatment-sec sec-type="Male"><title>Male</title><p><bold>(paratype, Betroka, CASENT 9033123).</bold> Measurements: CL 2.23, CW 1.72, AL 2.70, AW 1.61, TL 4.83, FL 0.15, SL 1.03, SW 0.94, AME–AME 0.06, AME–ALE 0.02, ALE–ALE 0.30, PME–PME 0.13, PME–PLE 0.06, PLE–PLE 0.48, PERW 0.71, MOQAW 0.29, MOQPW 0.41, MOQL 0.44.</p><p>Length of leg segments (sequence from femur to tarsus, and total): I 1.53 + 0.63 + 1.30 + 1.24 + 0.95 = 5.65; II 1.38 + 0.60 + 1.05 + 1.08 + 0.81 = 4.92; III 1.23 + 0.57 + 0.90 + 1.11 + 0.65 = 4.46; IV 1.89 + 0.74 + 1.69 + 1.90 + 0.83 = 7.05.</p><p>Carapace dark brown, eye region darker; faint black striae radiating from fovea towards palps and leg coxae; surface finely granulate, densely covered in white plumose setae. Rings around eyes faded to orange-brown; AER procurved, ALE larger than AME; AME separated by distance equal to ½ their diameter, AME separated from ALE by <sup>1</sup>∕<sub>5</sub> AME diameter; clypeus height slightly less than 1½ AME diameter; PER procurved, PLE slightly larger than PME; PME separated by distance slightly less than ¾ their diameter, PME separated from PLE by distance slightly less than ⅓ PME diameter; CW:PERW = 2.42:1. Chelicerae brown with faint black mottling on anterior <!--PageBreak-->surface, yellow prolaterally in distal half; three teeth on promargin, median tooth largest, distal tooth smallest, median and distal teeth closest; two slightly separated teeth on retromargin, distal tooth slightly smaller than proximal tooth, closer to fang base than promarginal teeth; endites pale brown with dark brown mottling, cream prolaterally; labium pale brown with dark brown mottling, cream distally; sternum red-brown with dark brown mottling. Legs finely granulate; femora I–IV dark brown, slightly paler dorsally, yellow dorsally at distal end; patellae I–IV yellow with black mottling laterally and ventrally distally, darker on posterior legs; tibiae I and II yellow with black mottling; tibiae III and IV orange-brown with dense black mottling, paler along dorsal midline; metatarsi I and II yellow-brown, with sparse dark brown mottling laterally; metatarsi III and IV dark brown, yellow at proximal and distal ends; tarsi I–IV yellow, tarsus IV with black mottling medially. Leg spination: femora: I pl 1 do 3, II do 3, III pl 1 do 3 rl 1, IV pl 1 do 3 rl 1; patellae with do 1 long distal seta; tibiae: I and II spineless, III pl 2 rl 2 plv 2, IV pl 2 rl 2 plv 2 vt 2; metatarsi: I plv 2 rlv 1, II plv 1 rlv 1, III pl 2 rl 1 plv 1 vt 3, IV pl 3 rl 3 plv 2 vt 3. Palpal spination: femora pl 1 do 2, patellae pl 1, tibiae pl 1 plv 1, tarsi pl 1 plv 3. Abdomen with dark red-brown, nearly black scutum covering entire dorsum; venter mottled pale grey between sclerites; epigastric sclerite, post-epigastic sclerites and ventral sclerite deep red-brown with black mottling, inframamillary sclerite orange-brown. Palps orange-brown with dense black mottling; embolus short, basal coil slightly curved, distal section gently curved towards tip (<xref ref-type="fig" rid="F18">Fig. 86</xref>).</p></tp:treatment-sec><tp:treatment-sec sec-type="Distribution"><title>Distribution.</title><p>Known from isolated localities in northern and southern Madagascar (<xref ref-type="fig" rid="F21">Fig. 95</xref>).</p></tp:treatment-sec><tp:treatment-sec sec-type="Biology"><title>Biology.</title><p>A ground-dwelling species collected in contrasting forest types.</p></tp:treatment-sec><tp:treatment-sec><!--Section generated to contain objects referenced in tp:taxon-treatment.--><fig id="F8" position="float" orientation="portrait"><label>Figures 50–56.</label><caption><p>Digital microscope photographs of emboli of Afrotropical <italic><tp:taxon-name>Cambalida</tp:taxon-name></italic> species in ventral view: <bold>50</bold> <italic><tp:taxon-name>Cambalida compressa</tp:taxon-name></italic> sp. n. <bold>51</bold> <italic><tp:taxon-name>Cambalida coriacea</tp:taxon-name></italic> Simon, 1909 <bold>52</bold> <italic><tp:taxon-name>Cambalida deminuta</tp:taxon-name></italic> (Simon, 1909) <bold>53</bold> <italic><tp:taxon-name>Cambalida dippenaarae</tp:taxon-name></italic> sp. n. <bold>54</bold> <italic><tp:taxon-name>Cambalida fulvipes</tp:taxon-name></italic> (Simon, 1896) <bold>55</bold> <italic><tp:taxon-name>Cambalida griswoldi</tp:taxon-name></italic> sp. n. <bold>56</bold> <italic><tp:taxon-name>Cambalida loricifera</tp:taxon-name></italic> (Simon, 1885). Scale bars = 0.1mm.</p></caption><graphic xmlns:xlink="http://www.w3.org/1999/xlink" xlink:href="ZooKeys-234-067-g008.jpg" position="float" orientation="portrait" xlink:type="simple"/></fig><fig id="F17" position="float" orientation="portrait"><label>Figures 80–83.</label><caption><p>Genitalic morphology of <italic><tp:taxon-name>Cambalida fulvipes</tp:taxon-name></italic> (Simon, 1896): <bold>80</bold> female epigyne, ventral view <bold>81</bold> same, dorsal view <bold>82</bold> male palp, ventral view <bold>83</bold> same, retrolateral view. Scale bars = 0.25mm.</p></caption><graphic xmlns:xlink="http://www.w3.org/1999/xlink" xlink:href="ZooKeys-234-067-g017.jpg" position="float" orientation="portrait" xlink:type="simple"/></fig><fig id="F21" position="float" orientation="portrait"><label>Figure 95.</label><caption><p>Distribution of <italic><tp:taxon-name>Cambalida fulvipes</tp:taxon-name></italic> (Simon, 1896) (circles), <italic><tp:taxon-name>Cambalida griswoldi</tp:taxon-name></italic> sp. n. (stars), <italic><tp:taxon-name>Cambalida lineata</tp:taxon-name></italic> sp. n. (squares), <italic><tp:taxon-name>Cambalida loricifera</tp:taxon-name></italic> (Simon, 1885) (triangles) and <italic><tp:taxon-name>Cambalida unica</tp:taxon-name></italic> sp. n. (cross) in the Afrotropical Region.</p></caption><graphic xmlns:xlink="http://www.w3.org/1999/xlink" xlink:href="ZooKeys-234-067-g021.jpg" position="float" orientation="portrait" xlink:type="simple"/></fig></tp:treatment-sec></tp:taxon-treatment>
