# Supplementary material for: A revision of the Afrotropical spider genus Cambalida Simon, 1909 (Araneae, Corinnidae)
Source: Zookeys. 2012 Oct 30;(234):67–119. doi: 10.3897/zookeys.234.3417 (PMC3496914; doi:10.3897/zookeys.234.3417)
Supplement: XML Treatment for Cambalida lineata [file zookeys.234.3417-treatment9.xml]

<!DOCTYPE tp:taxon-treatment
  PUBLIC "-//TaxonX//DTD Taxonomic Treatment Publishing DTD v0 20100105//EN" "tax-treatment-NSO.dtd">
<tp:taxon-treatment xmlns:tp="http://www.plazi.org/taxpub"><tp:treatment-meta><mixed-citation publication-type="journal"><person-group><name><surname>Haddad</surname><given-names>Charles Richard</given-names></name></person-group><article-title>A revision of the Afrotropical spider genus 
                    <italic>Cambalida</italic> Simon, 1909 (Araneae, Corinnidae)
                </article-title><source>Zookeys</source><day>30</day><month>10</month><year>2012</year><volume>2012</volume><issue>234</issue><fpage>67</fpage><lpage>119</lpage><pub-id pub-id-type="doi">10.3897/zookeys.234.3417</pub-id></mixed-citation></tp:treatment-meta><tp:nomenclature><tp:taxon-name>
                            <tp:taxon-name-part taxon-name-part-type="genus">Cambalida</tp:taxon-name-part>
                            <tp:taxon-name-part taxon-name-part-type="species">lineata</tp:taxon-name-part>
                        <object-id xmlns:xlink="http://www.w3.org/1999/xlink" xlink:type="simple">urn:lsid:zoobank.org:act:59D31562-99C6-4A9A-B5A3-500793263E3A</object-id>
								<object-id xmlns:xlink="http://www.w3.org/1999/xlink" xlink:type="simple">http://species-id.net/wiki/Cambalida_lineata</object-id>
								</tp:taxon-name><tp:taxon-status xmlns:xlink="http://www.w3.org/1999/xlink" xlink:type="simple">sp. n.</tp:taxon-status><xref ref-type="fig" rid="F1">Figures 7</xref><xref ref-type="fig" rid="F18">, 87, 88</xref></tp:nomenclature><tp:treatment-sec sec-type="Type material"><title>Type material.</title><p><bold>Holotype female.</bold> MADAGASCAR: <italic>Toamasina</italic>: Parc National Masoala, Ambohitsitondroina Mountain, Ambanizana, 15°34'09.9"S, 50°00'12.3"E, 600–650m a.s.l., leg. D. Andriamalala, D. Silva <italic>et al</italic>., 1–2.III.2003 (rainforest, general collecting, night) (CAS, CASENT 6015409).</p></tp:treatment-sec><tp:treatment-sec sec-type="Paratypes"><title>Paratypes.</title><p>MADAGASCAR: <italic>Toamasina</italic>: Presqu’ile de Masoala, 5.3km SSE Ambanizana, Andranobe, <named-content xmlns:xlink="http://www.w3.org/1999/xlink" content-type="dwc:verbatimCoordinates" xlink:type="simple">15°40'S, 49°58'E</named-content>, 425m a.s.l., leg. B.L. Fisher, 21.XI.1993 (sifted litter, leaf mould, rotten wood, rainforest), 1♀ (CAS, CASENT 9033140); Same locality as holotype, 750–800m a.s.l., leg. D. Andriamalala, D. Silva <italic>et al</italic>., 1.III.2003 (rainforest, sweeping), 1♀ (CAS, CASENT 6015423). <italic>Toliara</italic>: Réserve Spéciale d’Ambohijanahary, Forêt d’Ankazotsihitafototra, 35.2km 312° NW Ambaravaranala, 18°16'00"S, 45°24'24"E, 1050m a.s.l., leg. Fisher, Griswold <italic>et al</italic>., 13–17.I.2003 (general collecting, day spiders), 1♀ (CAS, CASENT 9012850).</p></tp:treatment-sec><tp:treatment-sec sec-type="Other material examined"><title>Other material examined.</title><p>None.<!--PageBreak--></p></tp:treatment-sec><tp:treatment-sec sec-type="Diagnosis"><title>Diagnosis.</title><p>The species is unique amongst <italic><tp:taxon-name>Cambalida</tp:taxon-name></italic> in the cream median stripe on the abdomen, which extends to the carapace in the holotype (<xref ref-type="fig" rid="F2">Fig. 7</xref>) and one of the paratypes, but is very indistinct in two of the paratypes. The ST II are very large and round, and nearly twice as broad as the ST I (<xref ref-type="fig" rid="F18">Figs 87, 88</xref>).</p></tp:treatment-sec><tp:treatment-sec sec-type="Etymology"><title>Etymology.</title><p>From the Latin “linea”, referring to the pale dorsal stripe on the abdomen.</p></tp:treatment-sec><tp:treatment-sec sec-type="Female"><title>Female</title><p><bold>(holotype, Parc National Masoala, CASENT 6015409).</bold> Measurements: CL 2.50, CW 1.74, AL 2.65, AW 1.65, TL 5.20 (5.05–5.60), FL 0.20, SL 1.19, SW 1.06, AME–AME 0.06, AME–ALE 0.02, ALE–ALE 0.31, PME–PME 0.11, PME–PLE 0.05, PLE–PLE 0.48, PERW 0.71, MOQAW 0.30, MOQPW 0.44, MOQL 0.41.</p><p>Length of leg segments (sequence from femur to tarsus, and total): I 1.96 + 0.79 + 1.74 + 1.66 + 1.05 = 7.20; II 1.90 + 0.74 + 1.55 + 1.55 + 0.85 = 6.59; III 1.75 + 0.71 + 1.32 + 1.69 + 0.80 = 6.27; IV 2.33 + 0.83 + 2.09 + 2.56 + 1.00 = 8.81.</p><p>Carapace orange-brown, clypeus slightly paler laterally, eye region slightly darker, with slightly paler yellow-orange line from fovea to posterior margin; black striae radia- ting from fovea towards palps and coxae and faint black mottling on slopes; surface finely wrinkled, sparsely covered in white plumose and short straight setae. All eyes with black rings; AER procurved, laterals larger than medians; AME separated by distance slightly less than ½ their diameter, AME separated from ALE by distance equal to <sup>1</sup>∕<sub>5</sub> AME diameter; clypeus height slightly larger than 1½ times AME diameter; PER procurved, PME and PLE equal in diameter; PME separated by distance slightly less than ⅔ their diameter, PME separated from PLE by distance slightly less than ⅓ PME diameter; CW:PERW = 2.45:1. Chelicerae deep orange-brown with black mottling on anterior surface, yellow along prolateral distal margin; bent setae on promargin pectinate; three teeth on promargin, median tooth largest, proximal tooth smallest, median tooth closer to distal tooth than to proximal tooth; two teeth on retromargin, distal tooth slightly larger than proximal tooth, closer to fang base than promarginal teeth; endites pale orange with faint black mottling, cream prolaterally; labium orange, paler distally; sternum bright orange with faint black mottling. Legs finely granulate; femora I–IV mottled brown, with paler dorsal lines proximally and distally and club-shaped retrolateral paler line; patellae I–IV brown, yellow-brown dorsally; tibiae I yellow, mott- led proximally and laterally at distal end; tibiae II–IV yellow dorsally and ventrally, mottled brown laterally, tibiae IV yellow at distal end; metatarsi and tarsi I–IV yellow with faint lateral brown mottling proximally. Leg spination: femora: I pl 1 do 2, II do 2, III pl 1 do 3, IV pl 1 do 3-4 rl 1; patellae with do 1 long distal seta; tibiae: I plv 3 rlv 2, II plv 2 rlv 2, III pl 2 do 1 rl 2 plv 2 rlv 2 vt 2, IV pl 2 do 1 rl 2 plv 2 rlv 1 vt 2; metatarsi: I plv 2 rlv 2, II plv 2 rlv 2, III pl 3 rl 3 plv 2 rlv 2 vt 3, IV pl 3 rl 3 plv 2 rlv 2 vt 3. Palpal spination: femora pl 1 do 2, patellae pl 1, tibiae pl 1 plv 1, tarsi pl 2 plv 2 rlv 1. Abdomen mottled dark grey dorsally, with narrow triangular median cream line, broadest anteriorly and extending past middle of abdomen, cream spots surrounding sigilla, and small white spot above spinnerets (<xref ref-type="fig" rid="F2">Fig. 7</xref>); dorsum with yellow scutum extending ¼ abdomen length; sides of abdomen mottled dark grey, with cream line extending ⅔ the distance from epigastric furrow to spinnerets; venter mottled pale grey, darker towards spinnerets, epigastric sclerite and inframamillary sclerite yellow. <!--PageBreak-->Epigyne with small lateral copulatory openings situated within hemispherical epigynal ridges (<xref ref-type="fig" rid="F18">Fig. 87</xref>); copulatory ducts initially directed posteriorly, bending at nearly right angle before running transversely towards midline, entering ST II posteromedially; ST II large and round, joined broadly to narrower kidney-shaped posterior ST I (<xref ref-type="fig" rid="F18">Fig. 88</xref>).</p></tp:treatment-sec><tp:treatment-sec sec-type="Male"><title>Male.</title><p>Unknown.</p></tp:treatment-sec><tp:treatment-sec sec-type="Distribution"><title>Distribution.</title><p>Known from three isolated localities in northern and central Madagascar (<xref ref-type="fig" rid="F21">Fig. 95</xref>).</p></tp:treatment-sec><tp:treatment-sec sec-type="Biology"><title>Biology.</title><p>A ground-dwelling species collected in rainforest.</p></tp:treatment-sec><tp:treatment-sec><!--Section generated to contain objects referenced in tp:taxon-treatment.--><fig id="F1" position="float" orientation="portrait"><label>Figures 1–4.</label><caption><p>General habitus of <italic><tp:taxon-name>Cambalida dippenaarae</tp:taxon-name></italic> sp. n., indicating colour variations: <bold>1</bold> and <bold>2</bold> females and <bold>3</bold> male from Wildlives Game Farm, Zambia <bold>4</bold> male from Lesideng Research Camp, Botswana.</p></caption><graphic xmlns:xlink="http://www.w3.org/1999/xlink" xlink:href="ZooKeys-234-067-g001.jpg" position="float" orientation="portrait" xlink:type="simple"/></fig><fig id="F18" position="float" orientation="portrait"><label>Figures 84–88.</label><caption><p>Genitalic morphology of <italic><tp:taxon-name>Cambalida griswoldi</tp:taxon-name></italic> sp. n. <bold>(84–86)</bold> and <italic><tp:taxon-name>Cambalida lineata</tp:taxon-name></italic> sp. n. <bold>(87, 88)</bold>: <bold>84, 87</bold> female epigyne, ventral view <bold>85, 88</bold> same, dorsal view <bold>86</bold> male palpal tegulum, ventral view. Scale bars = 0.25mm.</p></caption><graphic xmlns:xlink="http://www.w3.org/1999/xlink" xlink:href="ZooKeys-234-067-g018.jpg" position="float" orientation="portrait" xlink:type="simple"/></fig><fig id="F2" position="float" orientation="portrait"><label>Figures 5–13.</label><caption><p>Digital microscope photographs of <italic><tp:taxon-name>Cambalida fulvipes</tp:taxon-name></italic> (Simon, 1896)from South Africa <bold>(5, 6, 8–13)</bold> and <italic><tp:taxon-name>Cambalida lineata</tp:taxon-name></italic> sp. n. from Madagascar <bold>(7)</bold>: <bold>5, 7</bold> female, dorsal habitus <bold>6</bold> male, dorsal habitus <bold>8</bold> female carapace, dorsal view <bold>9</bold> female abdomen, dorsal view <bold>10</bold> same, ventral view <bold>11</bold> male carapace, dorsal view <bold>12</bold> male abdomen, dorsal view <bold>13</bold> same, ventral view. Scale bars = 1.0mm. Abbreviations: <bold>DS</bold> dorsal scutum <bold>ES  </bold>epigastric sclerite <bold>IS</bold> inframamillary sclerite <bold>PES</bold> post-epigastric sclerite <bold>SI</bold> sigilla <bold>VS</bold> ventral sclerite.</p></caption><graphic xmlns:xlink="http://www.w3.org/1999/xlink" xlink:href="ZooKeys-234-067-g002.jpg" position="float" orientation="portrait" xlink:type="simple"/></fig><fig id="F21" position="float" orientation="portrait"><label>Figure 95.</label><caption><p>Distribution of <italic><tp:taxon-name>Cambalida fulvipes</tp:taxon-name></italic> (Simon, 1896) (circles), <italic><tp:taxon-name>Cambalida griswoldi</tp:taxon-name></italic> sp. n. (stars), <italic><tp:taxon-name>Cambalida lineata</tp:taxon-name></italic> sp. n. (squares), <italic><tp:taxon-name>Cambalida loricifera</tp:taxon-name></italic> (Simon, 1885) (triangles) and <italic><tp:taxon-name>Cambalida unica</tp:taxon-name></italic> sp. n. (cross) in the Afrotropical Region.</p></caption><graphic xmlns:xlink="http://www.w3.org/1999/xlink" xlink:href="ZooKeys-234-067-g021.jpg" position="float" orientation="portrait" xlink:type="simple"/></fig></tp:treatment-sec></tp:taxon-treatment>
