# Supplementary material for: A revision of the Afrotropical spider genus Cambalida Simon, 1909 (Araneae, Corinnidae)
Source: Zookeys. 2012 Oct 30;(234):67–119. doi: 10.3897/zookeys.234.3417 (PMC3496914; doi:10.3897/zookeys.234.3417)
Supplement: XML Treatment for Cambalida loricifera [file zookeys.234.3417-treatment10.xml]

<!DOCTYPE tp:taxon-treatment
  PUBLIC "-//TaxonX//DTD Taxonomic Treatment Publishing DTD v0 20100105//EN" "tax-treatment-NSO.dtd">
<tp:taxon-treatment xmlns:tp="http://www.plazi.org/taxpub"><tp:treatment-meta><mixed-citation publication-type="journal"><person-group><name><surname>Haddad</surname><given-names>Charles Richard</given-names></name></person-group><article-title>A revision of the Afrotropical spider genus 
                    <italic>Cambalida</italic> Simon, 1909 (Araneae, Corinnidae)
                </article-title><source>Zookeys</source><day>30</day><month>10</month><year>2012</year><volume>2012</volume><issue>234</issue><fpage>67</fpage><lpage>119</lpage><pub-id pub-id-type="doi">10.3897/zookeys.234.3417</pub-id></mixed-citation></tp:treatment-meta><tp:nomenclature><tp:taxon-name>
                            <tp:taxon-name-part taxon-name-part-type="genus">Cambalida</tp:taxon-name-part>
                            <tp:taxon-name-part taxon-name-part-type="species">loricifera</tp:taxon-name-part>
                        <object-id xmlns:xlink="http://www.w3.org/1999/xlink" xlink:type="simple">http://species-id.net/wiki/Cambalida_loricifera</object-id>
								</tp:taxon-name><tp:taxon-authority>(Simon, 1885)</tp:taxon-authority><xref ref-type="fig" rid="F6">Figures 43</xref><xref ref-type="fig" rid="F8">, 56</xref><xref ref-type="fig" rid="F19">, 89–92</xref><tp:nomenclature-citation-list><tp:nomenclature-citation><tp:taxon-name>Tylophora loricifera</tp:taxon-name><comment> Simon, 1885: 379 comb. n.</comment></tp:nomenclature-citation><tp:nomenclature-citation><tp:taxon-name>Castaneira loricifera</tp:taxon-name><comment> Simon, 1897: 167.</comment></tp:nomenclature-citation></tp:nomenclature-citation-list></tp:nomenclature><tp:treatment-sec sec-type="Type material"><title>Type material.</title><p><bold>Holotype male.</bold> SENEGAL: Dakar [<named-content xmlns:xlink="http://www.w3.org/1999/xlink" content-type="dwc:verbatimCoordinates" xlink:type="simple">14°45'N, 17°20'W</named-content>], MNHN 8062 (examined).</p></tp:treatment-sec><tp:treatment-sec sec-type="Other material examined"><title>Other material examined.</title><p>SENEGAL: Sonkorong [<named-content xmlns:xlink="http://www.w3.org/1999/xlink" content-type="dwc:verbatimCoordinates" xlink:type="simple">13°46'N, 15°33'W</named-content>], near Kaymor, leg. A. Russell-Smith, 14.VI.1994 (leaf litter, 20 year old fallow), 4♂ (BMNH); Thyssé Region, Forêt Classé de Ngayene [<named-content xmlns:xlink="http://www.w3.org/1999/xlink" content-type="dwc:verbatimCoordinates" xlink:type="simple">13°43'N, 15°27'W</named-content>], leg. A. Russell-Smith, 24.VII.1996 (leaf litter), 1♂ 3♀ (BMNH).</p></tp:treatment-sec><tp:treatment-sec sec-type="Diagnosis"><title>Diagnosis.</title><p>This species is recognised by the distinctly coiled epigynal ridges and the oblique curved entrance ducts of the females (<xref ref-type="fig" rid="F19">Figs 89, 90</xref>). Males can be recognised by the broad, somewhat flattened embolus (<xref ref-type="fig" rid="F6">Figs 43</xref><xref ref-type="fig" rid="F8">, 56</xref>).</p></tp:treatment-sec><tp:treatment-sec sec-type="Remarks"><title>Remarks.</title><p>The right leg I and right palp of the male holotype are missing. The redescription of the male is provided for the holotype, although more recently collected specimens are darker brown in colour.</p></tp:treatment-sec><tp:treatment-sec sec-type="Female"><title>Female</title><p><bold>(Ngayene, BMNH).</bold> Measurements: CL 2.80, CW 2.05, AL 4.55, AW 2.25, SL 1.32, SW 1.21, TL 7.10 (6.45–7.10), AME–AME 0.06, AME–ALE 0.01, ALE–ALE 0.40, PME–PME 0.15, PME–PLE 0.06, PLE–PLE 0.61, PERW 0.87, MOQAW 0.39, MOQPW 0.52, MOQL 0.49.</p><p>Length of leg segments (sequence from femur to tarsus, and total): I 1.87 + 0.83 + 1.58 + 1.48 + 0.92 = 6.68; II 1.72 + 0.80 + 1.30 + 1.34 + 0.81 = 5.97; III 1.65 + 0.78 + 1.20 + 1.54 + 0.65 = 5.82; IV 2.31 + 0.95 + 2.02 + 2.48 + 0.90 = 8.66.</p><p>Carapace dark orange-brown, ocular region slightly darker, with dark brown mott- ling and black striae radiating from fovea towards palps and leg coxae; surface finely granulate, covered in white plumose setae, denser laterally. All eyes with black rings; AER procurved, AME and ALE subequal in size; AME separated by distance slightly less than ½ their diameter, AME separated from ALE by distance equal to <sup>1</sup>∕<sub>5</sub> AME diameter; clypeus height slightly larger than AME diameter; PER procurved, PME slightly larger than PLE; PME separated by distance equal to <sup>4</sup>∕<sub>5</sub> their diameter, PME<!--PageBreak--> separated from PLE by distance equal to ⅓ PME diameter; CW:PERW = 2.35:1. Chelicerae orange-brown, yellow prolaterally at distal end; three teeth on promargin, median tooth largest, distal tooth smallest, situated closest to median tooth; two teeth on retromargin, subequal in size, closer to fang base than promarginal teeth; endites orange, cream prolaterally; labium orange-brown, cream distally; sternum orange, with pale brown mottling; surface finely granulate, with scattered small, erect black setae; precoxal triangles indistinct, intercoxal sclerites present between coxae I and II, coxae II and III, coxae III and IV. Legs finely granulate; femora I–IV brown, yellow at distal end, with dark brown mottling laterally and darker band at ⅔ femora length; remaining segments of legs I–III yellow with dark brown lateral mottling, leg III slightly darker yellow than anterior legs; patellae IV yellow-brown with dark brown lateral mottling; tibiae IV brown, yellow at proximal and distal ends, with dark brown mottling laterally; metatarsi IV yellow brown dorsally, with brown mottling laterally and ventrally, slightly paler proximally and distally; tarsi IV yellow. Leg spination: femora: I pl 1 do 3, II pl 1 do 3, III pl 2 do 3 rl 1, IV pl 1 do 3 rl 1; patellae with single long distal do seta; tibiae: I plv 1 rlv 1, II rlv 2, III pl 2 do 1 rl 2 plv 1 rlv 1 vt 2, IV pl 2 do 1 rl 2 plv 2 rlv 1 vt 2; metatarsi: I plv 2 rlv 2, II plv 2 rlv 2, III pl 2 rl 2 plv 2 rlv 2 vt 3, IV pl 3 rl 3 plv 2 rlv 2 vt 3; all tibiae, metatarsi and tarsi with 4–10 do tr. Palpal spination: femora do 2, patellae pl 1 do 2, tibiae pl 2 do 2, tarsi pl 1 rl 1 plv 2 vt 2. Abdomen pale grey with scattered white median markings, with white <!--PageBreak-->spot above spinnerets; dorsum with orange dorsal scutum extending ¼ abdomen length; venter mottled pale grey, epigastric sclerite orange and inframamillary sclerite pale yellow-brown. Epigyne with small lateral copulatory openings situated prolaterally within broad comma-shaped epigynal ridges (<xref ref-type="fig" rid="F19">Fig. 89</xref>); copulatory ducts initially directed transversely, curving obliquely towards anterior, entering ST II posterolaterally; ST II small and subtriangular with rounded angles, joined broadly to narrow kidney-shaped posterior ST I (<xref ref-type="fig" rid="F19">Fig. 90</xref>).</p><fig id="F19" position="float" orientation="portrait"><label>Figures 89–92.</label><caption><p>Genitalic morphology of <italic><tp:taxon-name>Cambalida loricifera</tp:taxon-name></italic> (Simon, 1885): <bold>89</bold> female epigyne, ventral view <bold>90</bold> same, dorsal view <bold>91</bold> male palp, ventral view <bold>92</bold> same, retrolateral view. Scale bars = 0.25mm.</p></caption><graphic xmlns:xlink="http://www.w3.org/1999/xlink" xlink:href="ZooKeys-234-067-g019.jpg" position="float" orientation="portrait" xlink:type="simple"/></fig></tp:treatment-sec><tp:treatment-sec sec-type="Male"><title>Male</title><p><bold>(holotype, Dakar, MNHN 8062).</bold> Measurements: CL 2.51, CW 1.86, AL 2.78, AW 1.50, TL 5.40 (4.60–5.40), FL 0.21, SL 1.16, SW 1.00, AME–AME 0.06, AME–ALE 0.01, ALE–ALE 0.34, PME–PME 0.14, PME–PLE 0.05, PLE–PLE 0.54, PERW 0.79, MOQAW 0.33, MOQPW 0.47, MOQL 0.44.</p><p>Length of leg segments (sequence from femur to tarsus, and total): I 1.64 + 0.68 + 1.34 + 1.25 + 0.85 = 5.70; II 1.46 + 0.62 + 1.10 + 1.11 + 0.70 = 4.99; III 1.40 + 0.68 + 0.96 + 1.26 + 0.61 = 4.91; IV 2.00 + 0.80 + 1.48 + 2.05 + 0.80 = 7.13.</p><p>Carapace orange-brown, including ocular region; surface finely granulate, cove- red in white plumose setae, denser laterally. All eyes with black rings; AER procurved, ALE slightly larger than AME; AME separated by distance slightly less than ½ their diameter, AME separated from ALE by approximately <sup>1</sup>∕<sub>5</sub> AME diameter; clypeus height equal to 1¼ AME diameter; PER procurved, PME slightly larger than PLE; PME separated by distance equal to <sup>4</sup>∕<sub>5</sub> their diameter, PME separated from PLE by distance equal to ⅓ PME diameter; CW:PERW = 2.35:1. Chelicerae orange-brown, yellow prolaterally at distal end; three teeth on promargin, median tooth largest, distal tooth smallest, situated closest to median tooth; two subequal teeth on retromargin, closer to fang base than promarginal teeth; endites orange, cream prolaterally; labium orange-brown, cream distally; sternum orange with pale brown mottling. Legs finely granulate; femora I–IV brown, yellow distally; patellae I–IV yellow, with faint brown mottling laterally; tibiae I and II yellow with brown mottling laterally; tibiae III and IV yellow-brown with brown lateral mottling, yellow distally; metatarsi I and II yellow, III and IV yellow-brown; tarsi I and II yellow, III and IV creamy-yellow. Leg spination: femora: I pl 1 do 3, II pl 1 do 3, III pl 2 do 3 rl 2, IV pl 2 do 3 rl 1; patellae with single long distal do seta; tibiae: I plv 1 rlv 1, II rlv 1, III pl 2 do 1 rl 2 plv 2 rlv 2 vt 2, IV pl 2 do 1 rl 2 plv 2 rlv 2 vt 2; metatarsi: I plv 2 rlv 2, II plv 2 rlv 2, III pl 2 rl 2–3 plv 2 rlv 2 vt 3, IV pl 3 rl 3 plv 2 rlv 2 vt 3. Palpal spination: femora pl 1 do 2, patellae do 1, tibiae pl 1 plv 1, tarsi plv 2. Abdomen with orange-brown dorsal scutum covering entire dorsum, yellow-brown posteriorly, with faint brown mottling; white spot comprising dense plumose setae above spinnerets; venter cream, epigastric sclerite, post-epigastric sclerites orange-brown, ventral sclerite and inframamillary sclerite orange. Palps yellow with brown mottling; embolus broadly coiled, somewhat flattened, with 1¼ coils (<xref ref-type="fig" rid="F6">Figs 43</xref><xref ref-type="fig" rid="F19">, 91, 92</xref>).</p></tp:treatment-sec><tp:treatment-sec sec-type="Distribution"><title>Distribution.</title><p>Only known from three localities in Senegal, West Africa (<xref ref-type="fig" rid="F21">Fig. 95</xref>).</p></tp:treatment-sec><tp:treatment-sec sec-type="Biology"><title>Biology.</title><p>Collected from leaf litter in forests and fallow habitats.<!--PageBreak--></p></tp:treatment-sec><tp:treatment-sec><!--Section generated to contain objects referenced in tp:taxon-treatment.--><fig id="F6" position="float" orientation="portrait"><label>Figures 35–43.</label><caption><p>Scanning electron microscope photographs of <italic><tp:taxon-name>Cambalida dippenaarae</tp:taxon-name></italic> sp. n. <bold>(35–39, 42)</bold>, <italic><tp:taxon-name>Cambalida compressa</tp:taxon-name></italic> sp. n. <bold>(40)</bold>, <italic><tp:taxon-name>Cambalida deminuta</tp:taxon-name></italic> (Simon, 1909) <bold>(41)</bold> and <italic><tp:taxon-name>Cambalida loricifera</tp:taxon-name></italic> (Simon, 1885) <bold>(43)</bold>: <bold>35</bold> female, dorsal abdominal surface <bold>36</bold> dorsal abdominal sigillum and detail of plumose setae <bold>37</bold> female epigyne <bold>38</bold> thickened setae at dorsal distal end of male palpal cymbium <bold>39</bold> detail of modified setae <bold>40–43</bold> male emboli.</p></caption><graphic xmlns:xlink="http://www.w3.org/1999/xlink" xlink:href="ZooKeys-234-067-g006.jpg" position="float" orientation="portrait" xlink:type="simple"/></fig><fig id="F8" position="float" orientation="portrait"><label>Figures 50–56.</label><caption><p>Digital microscope photographs of emboli of Afrotropical <italic><tp:taxon-name>Cambalida</tp:taxon-name></italic> species in ventral view: <bold>50</bold> <italic><tp:taxon-name>Cambalida compressa</tp:taxon-name></italic> sp. n. <bold>51</bold> <italic><tp:taxon-name>Cambalida coriacea</tp:taxon-name></italic> Simon, 1909 <bold>52</bold> <italic><tp:taxon-name>Cambalida deminuta</tp:taxon-name></italic> (Simon, 1909) <bold>53</bold> <italic><tp:taxon-name>Cambalida dippenaarae</tp:taxon-name></italic> sp. n. <bold>54</bold> <italic><tp:taxon-name>Cambalida fulvipes</tp:taxon-name></italic> (Simon, 1896) <bold>55</bold> <italic><tp:taxon-name>Cambalida griswoldi</tp:taxon-name></italic> sp. n. <bold>56</bold> <italic><tp:taxon-name>Cambalida loricifera</tp:taxon-name></italic> (Simon, 1885). Scale bars = 0.1mm.</p></caption><graphic xmlns:xlink="http://www.w3.org/1999/xlink" xlink:href="ZooKeys-234-067-g008.jpg" position="float" orientation="portrait" xlink:type="simple"/></fig><fig id="F21" position="float" orientation="portrait"><label>Figure 95.</label><caption><p>Distribution of <italic><tp:taxon-name>Cambalida fulvipes</tp:taxon-name></italic> (Simon, 1896) (circles), <italic><tp:taxon-name>Cambalida griswoldi</tp:taxon-name></italic> sp. n. (stars), <italic><tp:taxon-name>Cambalida lineata</tp:taxon-name></italic> sp. n. (squares), <italic><tp:taxon-name>Cambalida loricifera</tp:taxon-name></italic> (Simon, 1885) (triangles) and <italic><tp:taxon-name>Cambalida unica</tp:taxon-name></italic> sp. n. (cross) in the Afrotropical Region.</p></caption><graphic xmlns:xlink="http://www.w3.org/1999/xlink" xlink:href="ZooKeys-234-067-g021.jpg" position="float" orientation="portrait" xlink:type="simple"/></fig></tp:treatment-sec></tp:taxon-treatment>
