# Supplementary material for: A revision of the Afrotropical spider genus Cambalida Simon, 1909 (Araneae, Corinnidae)
Source: Zookeys. 2012 Oct 30;(234):67–119. doi: 10.3897/zookeys.234.3417 (PMC3496914; doi:10.3897/zookeys.234.3417)
Supplement: XML Treatment for Cambalida unica [file zookeys.234.3417-treatment11.xml]

<!DOCTYPE tp:taxon-treatment
  PUBLIC "-//TaxonX//DTD Taxonomic Treatment Publishing DTD v0 20100105//EN" "tax-treatment-NSO.dtd">
<tp:taxon-treatment xmlns:tp="http://www.plazi.org/taxpub"><tp:treatment-meta><mixed-citation publication-type="journal"><person-group><name><surname>Haddad</surname><given-names>Charles Richard</given-names></name></person-group><article-title>A revision of the Afrotropical spider genus 
                    <italic>Cambalida</italic> Simon, 1909 (Araneae, Corinnidae)
                </article-title><source>Zookeys</source><day>30</day><month>10</month><year>2012</year><volume>2012</volume><issue>234</issue><fpage>67</fpage><lpage>119</lpage><pub-id pub-id-type="doi">10.3897/zookeys.234.3417</pub-id></mixed-citation></tp:treatment-meta><tp:nomenclature><tp:taxon-name>
                            <tp:taxon-name-part taxon-name-part-type="genus">Cambalida</tp:taxon-name-part>
                            <tp:taxon-name-part taxon-name-part-type="species">unica</tp:taxon-name-part>
                        <object-id xmlns:xlink="http://www.w3.org/1999/xlink" xlink:type="simple">urn:lsid:zoobank.org:act:2F175096-C8FD-4936-B4FB-639E74C179DB</object-id>
								<object-id xmlns:xlink="http://www.w3.org/1999/xlink" xlink:type="simple">http://species-id.net/wiki/Cambalida_unica</object-id>
								</tp:taxon-name><tp:taxon-status xmlns:xlink="http://www.w3.org/1999/xlink" xlink:type="simple">sp. n.</tp:taxon-status><xref ref-type="fig" rid="F20">Figures 93, 94</xref></tp:nomenclature><tp:treatment-sec sec-type="Type material"><title>Type material.</title><p><bold>Holotype female, together with 1 paratype female.</bold> CAMEROON: Chabal Mbabo, SW slope, <named-content xmlns:xlink="http://www.w3.org/1999/xlink" content-type="dwc:verbatimCoordinates" xlink:type="simple">07°25'N, 12°49'E</named-content>, 1250m a.s.l., leg. Bosmans &amp; Van Stalle, 9.IV.1983 (grassland) (MRAC 162219).</p></tp:treatment-sec><tp:treatment-sec sec-type="Other material examined"><title>Other material examined.</title><p>None.</p></tp:treatment-sec><tp:treatment-sec sec-type="Diagnosis"><title>Diagnosis.</title><p>Females of this species can be easily recognised by the sharply bent lateral margins of the ST II (<xref ref-type="fig" rid="F20">Figs 93, 94</xref>).</p></tp:treatment-sec><tp:treatment-sec sec-type="Etymology"><title>Etymology.</title><p>The species name is Latin for “unique”.</p></tp:treatment-sec><tp:treatment-sec sec-type="Remark"><title>Remark.</title><p>The holotype is the smaller of the two females in the vial containing the types and has the epigyne dissected.</p></tp:treatment-sec><tp:treatment-sec sec-type="Female"><title>Female</title><p><bold>(holotype, Chabal Mbabo, MRAC 162219).</bold> Measurements: CL 2.68, CW 1.98, AL 3.50, AW 2.45, TL 5.85 (5.85–6.00), FL 0.21, SL 1.17, SW 1.15, AME–AME 0.08, AME–ALE 0.02, ALE–ALE 0.34, PME–PME 0.13, PME–PLE 0.06, PLE–PLE 0.55, PERW 0.81, MOQAW 0.33, MOQPW 0.46, MOQL 0.44.</p><p>Length of leg segments (sequence from femur to tarsus, and total): I 1.88 + 0.81 + 1.48 + 1.27 + 0.86 = 6.30; II 1.71 + 0.78 + 1.23 + 1.14 + 0.75 = 5.61; III 1.59 + 0.75 + 1.11 + 1.25 + 0.63 = 5.33; IV 2.25 + 0.93 + 1.95 + 2.10 + 0.85 = 8.08.</p><p>Carapace deep red-brown, clypeus brown, eye region darker; faint black striae radia- ting from fovea towards palps and leg coxae; surface finely granulate, densely covered in white plumose setae. AER procurved, ALE much larger than AME; AME separated by distance approximately <sup>3</sup>∕<sub>5</sub> their diameter, AME separated from ALE by <sup>1</sup>∕<sub>5</sub> AME diameter; clypeus height equal to 1½ AME diameter; PER procurved, PLE slightly larger than PME; PME separated by distance slightly less than ¾ their diameter, PME separated from PLE by distance slightly less than ⅓ PME diameter; CW:PERW = 2.44:1. Chelicerae brown with faint black mottling on anterior surface, yellow-orange along prolateral distal margin; three teeth on promargin, median tooth largest, distal tooth smallest, situated closest to median tooth; two teeth on retromargin, distal tooth slightly smaller than proximal tooth, closer to fang base than promarginal teeth; endites yellow-brown, cream prolaterally; labium orange-brown, cream distally; sternum orange with brown mottling. Legs finely granulate; femora I–IV dark brown, yellow dorsally at distal end; patellae I–IV yellow-brown, with dark brown mottling laterally; tibiae I and II yellow-brown, with sparse dark brown mottling laterally; tibiae III and IV dark brown, with paired pale brown stripes dorsally, distal ends bright yellow; metatarsi I and II yellow-brown, with sparse dark brown mottling laterally; metatarsi III and IV dark brown, yellow at proximal and distal ends; tarsi I and II yellow-brown, III and IV yellow. Leg spination: femora: I pl 1 do 3, II do 3, III pl 2 do 3 rl 1, IV pl 1 do 3 rl 1; patellae with do 1 long distal seta; tibiae: I plv 1 rlv 1, II plv 1 rlv 1, III pl 2 do 1 rl 2 plv 2 rlv 1 vt 2, IV pl 2 do 1 rl 2 plv 2 rlv 1 vt 2; metatarsi: I plv 2 rlv 2, <!--PageBreak-->II plv 2 rlv 2, III pl 3 rl 3 plv 2 rlv 2 vt 3, IV pl 3 rl 3 plv 2 rlv 2 vt 3. Palpal segments brown, tarsi orange-brown. Palpal spination: femora do 2, patellae pl 1 do 2, tibiae pl 1 do 1 plv 1, tarsi pl 1 plv 3 rlv 1. Abdomen mottled dark grey, with orange-brown dorsal scutum extending ¼ abdomen length; venter mottled pale grey, darker towards spinnerets, epigastric sclerite orange-brown and inframamillary sclerite yellow-brown. Epigyne with lateral copulatory openings situated within small round epigynal ridges (<xref ref-type="fig" rid="F20">Fig. 93</xref>); copulatory ducts initially directed dorsally, looping transversely then anteriorly, entering ST II posterolaterally; ST II somewhat triangular, with sharply angled lateral margins, joined broadly to kidney-shaped posterior ST I (<xref ref-type="fig" rid="F20">Fig. 94</xref>).</p><fig id="F20" position="float" orientation="portrait"><label>Figures 93–94.</label><caption><p>Genitalic morphology of <italic><tp:taxon-name>Cambalida unica</tp:taxon-name></italic> sp. n.: <bold>93</bold> female epigyne, ventral view <bold>94</bold>  same, dorsal view. Scale bar = 0.25mm.</p></caption><graphic xmlns:xlink="http://www.w3.org/1999/xlink" xlink:href="ZooKeys-234-067-g020.jpg" position="float" orientation="portrait" xlink:type="simple"/></fig></tp:treatment-sec><tp:treatment-sec sec-type="Male"><title>Male.</title><p>Unknown.</p></tp:treatment-sec><tp:treatment-sec sec-type="Distribution"><title>Distribution.</title><p>Only known from the type locality (<xref ref-type="fig" rid="F21">Fig. 95</xref>).</p><fig id="F21" position="float" orientation="portrait"><label>Figure 95.</label><caption><p>Distribution of <italic><tp:taxon-name>Cambalida fulvipes</tp:taxon-name></italic> (Simon, 1896) (circles), <italic><tp:taxon-name>Cambalida griswoldi</tp:taxon-name></italic> sp. n. (stars), <italic><tp:taxon-name>Cambalida lineata</tp:taxon-name></italic> sp. n. (squares), <italic><tp:taxon-name>Cambalida loricifera</tp:taxon-name></italic> (Simon, 1885) (triangles) and <italic><tp:taxon-name>Cambalida unica</tp:taxon-name></italic> sp. n. (cross) in the Afrotropical Region.</p></caption><graphic xmlns:xlink="http://www.w3.org/1999/xlink" xlink:href="ZooKeys-234-067-g021.jpg" position="float" orientation="portrait" xlink:type="simple"/></fig></tp:treatment-sec><tp:treatment-sec sec-type="Biology"><title>Biology.</title><p>Unknown.</p></tp:treatment-sec></tp:taxon-treatment>
