# Supplementary material for: A revision of the Afrotropical spider genus Cambalida Simon, 1909 (Araneae, Corinnidae)
Source: Zookeys. 2012 Oct 30;(234):67–119. doi: 10.3897/zookeys.234.3417 (PMC3496914; doi:10.3897/zookeys.234.3417)
Supplement: XML Treatment for Cambalida insulana [file zookeys.234.3417-treatment12.xml]

<!DOCTYPE tp:taxon-treatment
  PUBLIC "-//TaxonX//DTD Taxonomic Treatment Publishing DTD v0 20100105//EN" "tax-treatment-NSO.dtd">
<tp:taxon-treatment xmlns:tp="http://www.plazi.org/taxpub"><tp:treatment-meta><mixed-citation publication-type="journal"><person-group><name><surname>Haddad</surname><given-names>Charles Richard</given-names></name></person-group><article-title>A revision of the Afrotropical spider genus 
                    <italic>Cambalida</italic> Simon, 1909 (Araneae, Corinnidae)
                </article-title><source>Zookeys</source><day>30</day><month>10</month><year>2012</year><volume>2012</volume><issue>234</issue><fpage>67</fpage><lpage>119</lpage><pub-id pub-id-type="doi">10.3897/zookeys.234.3417</pub-id></mixed-citation></tp:treatment-meta><tp:nomenclature><tp:taxon-name>
                            <tp:taxon-name-part taxon-name-part-type="genus">Cambalida</tp:taxon-name-part>
                            <tp:taxon-name-part taxon-name-part-type="species">insulana</tp:taxon-name-part>
                        </tp:taxon-name><tp:taxon-authority>Simon, 1909</tp:taxon-authority><tp:nomenclature-citation-list><tp:nomenclature-citation><tp:taxon-name>Cambalida insulana</tp:taxon-name><comment> Simon, 1909: 369.</comment></tp:nomenclature-citation></tp:nomenclature-citation-list></tp:nomenclature><tp:treatment-sec sec-type="Remarks"><title>Remarks.</title><p>The type material could not be traced in MNHN and is probably lost (Christine Rollard, pers. comm.), which was confirmed by <xref ref-type="bibr" rid="B1">Bosselaers and Jocqué (2000)</xref>, who also could not successfully locate the type. The type locality given by <xref ref-type="bibr" rid="B25">Simon (1909)</xref> is “Ile Annobon”, also known as Pagalu Island, which is situated 160km south-west of Sao Tomé in the Atlantic Ocean. The only <italic><tp:taxon-name>Cambalida</tp:taxon-name></italic> material available from these islands is a series of immature and subadult specimens from Parc Nacional Ôhó, Sao Tomé, collected in 2001 and deposited in CAS. It is thus likely that <italic><tp:taxon-name>Cambalida insulana</tp:taxon-name></italic> populations may still be viable and not extinct. Additional<!--PageBreak--> adult material from the type locality is needed before this species can be validated, redescribed and neotypes designated.</p></tp:treatment-sec><ref-list><ref id="B1"><mixed-citation xmlns:xlink="http://www.w3.org/1999/xlink" xlink:type="simple"><person-group><name name-style="western"><surname>Bosselaers</surname><given-names>J</given-names></name><name name-style="western"><surname>Jocqué</surname><given-names>R</given-names></name></person-group> (<year>2000</year>)<article-title> Studies in Corinnidae: transfer of four genera and descriptions of the female of <italic>Lessertina mutica</italic> Lawrence 1942.</article-title><source>Tropical Zoology </source><volume>13</volume>: <fpage>305</fpage>-<lpage>325</lpage>.</mixed-citation></ref><ref id="B25"><mixed-citation xmlns:xlink="http://www.w3.org/1999/xlink" xlink:type="simple"><person-group><name name-style="western"><surname>Simon</surname><given-names>E</given-names></name></person-group> (<year>1909</year>)<article-title> Arachnides recueillis par L. Fea sur la côte occidentale d’Afrique. 2e partie.</article-title><source>Annali del Museo Civico di Storia Naturale di Genova </source><volume>44</volume>: <fpage>335</fpage>-<lpage>449</lpage>.</mixed-citation></ref></ref-list></tp:taxon-treatment>
