# Supplementary material for: A revision of the Afrotropical spider genus Cambalida Simon, 1909 (Araneae, Corinnidae)
Source: Zookeys. 2012 Oct 30;(234):67–119. doi: 10.3897/zookeys.234.3417 (PMC3496914; doi:10.3897/zookeys.234.3417)
Supplement: XML Treatment for Cambalida simoni [file zookeys.234.3417-treatment13.xml]

<!DOCTYPE tp:taxon-treatment
  PUBLIC "-//TaxonX//DTD Taxonomic Treatment Publishing DTD v0 20100105//EN" "tax-treatment-NSO.dtd">
<tp:taxon-treatment xmlns:tp="http://www.plazi.org/taxpub"><tp:treatment-meta><mixed-citation publication-type="journal"><person-group><name><surname>Haddad</surname><given-names>Charles Richard</given-names></name></person-group><article-title>A revision of the Afrotropical spider genus 
                    <italic>Cambalida</italic> Simon, 1909 (Araneae, Corinnidae)
                </article-title><source>Zookeys</source><day>30</day><month>10</month><year>2012</year><volume>2012</volume><issue>234</issue><fpage>67</fpage><lpage>119</lpage><pub-id pub-id-type="doi">10.3897/zookeys.234.3417</pub-id></mixed-citation></tp:treatment-meta><tp:nomenclature><tp:taxon-name>
                            <tp:taxon-name-part taxon-name-part-type="genus">Cambalida</tp:taxon-name-part>
                            <tp:taxon-name-part taxon-name-part-type="species">simoni</tp:taxon-name-part>
                        </tp:taxon-name><tp:taxon-status xmlns:xlink="http://www.w3.org/1999/xlink" xlink:type="simple">nom. n.</tp:taxon-status><tp:nomenclature-citation-list><tp:nomenclature-citation><tp:taxon-name>Cambalida fulvipes</tp:taxon-name><comment> Simon, 1909: 369 [preoccupied by senior homonym]</comment></tp:nomenclature-citation></tp:nomenclature-citation-list></tp:nomenclature><tp:treatment-sec sec-type="Remarks"><title>Remarks.</title><p>A replacement name is here proposed for <italic><tp:taxon-name>Cambalida fulvipes</tp:taxon-name></italic> Simon, 1909, a name occupied by its secondary senior homonym, <italic><tp:taxon-name>Cambalida fulvipes</tp:taxon-name></italic> (Simon, 1896), proposed earlier in this paper. The type material of this species could not be traced in MNHN <!--PageBreak-->and is probably lost, and the original description is inadequate for its successful identification. The occurrence of three different species in West Africa, and the lack of any comparable fresh material from Guinee-Bissau, from which this species was described, means that this species should remain <italic>nomen dubium</italic> until fresh material can be collected from the vicinity of the type locality (Bolama, <named-content xmlns:xlink="http://www.w3.org/1999/xlink" content-type="dwc:verbatimCoordinates" xlink:type="simple">11°34'N, 15°29'W</named-content>).</p></tp:treatment-sec></tp:taxon-treatment>
